# Supplementary material for: A screening-level assessment of the pollinator-attractiveness of ornamental nursery stock using a honey bee foraging assay
Source: Sci Rep. 2020 Jan 21;10:831. doi: 10.1038/s41598-020-57858-2 (PMC6972849; doi:10.1038/s41598-020-57858-2)
Supplement: Supplementary file 1 — inventory_nurseryB. [file 41598_2020_57858_MOESM1_ESM.csv]

genus	count	form
Rhododendron	433508	woody
Rosa	176047	woody
Hydrangea	106308	woody
Hosta	85170	herb
Buxus	67575	woody
Picea	60070	woody
Acer	50324	woody
Euonymus	47551	woody
Pieris	46626	woody
Berberis	45746	woody
Ilex	42386	woody
Thuja	37660	woody
Vaccinium	36050	woody
Syringa	35526	woody
Chamaecyparis	34328	woody
Weigela	30845	woody
Juniperus	30351	woody
Viburnum	28056	woody
Spiraea	24499	woody
Sedum	19479	herb
Clematis	18782	woody
Paeonia	16849	herb
Kalmia	14199	woody
Rubus	13298	woody
Prunus	10961	woody
Echinacea	10555	herb
Salix	10459	woody
Helleborus	9973	herb
Buddleja	9445	woody
Pachysandra	9353	herb
Clethra	8646	woody
Physocarpus	8541	woody
Microbiota	8443	woody
Cotoneaster	7142	woody
Hemerocallis	6978	herb
Forsythia	6472	woody
Cornus	6271	woody
Astilbe	6110	herb
Miscanthus	5988	herb
Heuchera	5945	woody
Vinca	5895	herb
Iris	5886	herb
Salvia	5199	herb
Deutzia	5136	woody
Acorus	5040	herb
Wisteria	5021	woody
Festuca	4925	herb
Sambucus	4847	woody
Rhus	4792	woody
Delosperma	4778	herb
Hibiscus	4247	woody
Pennisetum	4158	herb
Hakonechloa	4155	herb
Leucanthoe	4133	woody
Fothergilla	4002	woody
Aquilegia	3730	herb
Hamamelis	3669	woody
Potentilla	3646	herb
Itea	3504	woody
Cytisus	3501	woody
Chaenomeles	3404	woody
Cryptomeria	3368	woody
Kniphofia	3317	herb
Geranium	3274	herb
Ajuga	3202	herb
Lavandula	2980	herb
Iberis	2708	herb
Lonicera	2706	woody
Leucanthemum	2697	herb
Fragaria	2572	herb
Calamagrostis	2534	herb
Heucherella	2501	woody
Malus	2425	woody
Phlox	2338	herb
Rudbeckia	2281	herb
Perovskia	2246	herb
Coreopsis	2235	herb
Gaillardia	2188	herb
Sempervivum	2079	herb
Diervilla	2020	woody
Liriope	1820	herb
Armeria	1759	herb
Asclepias	1740	herb
Aster	1607	herb
Veronica	1581	herb
Panicum	1552	herb
Chasmanthium	1489	herb
Cercis	1409	woody
Leptinella	1404	herb
Solidago	1364	herb
Citrus	1308	woody
Anacyclus	1226	herb
Magnolia	1140	woody
Lamium	1121	herb
Anemone	1047	woody
Chelone	1028	herb
Cotinus	1005	woody
Lycium	957	woody
Vitis	947	woody
Ceratostigma	944	herb
Ligularia	916	herb
Oenothera	915	herb
Amsonia	910	herb
Pyrus	866	woody
Osteospermum	864	herb
Betula	845	woody
Baptisia	794	woody
Ligustrum	770	woody
Cephalanthus	710	woody
Polemonium	699	herb
Antennaria	696	herb
Pulmonaria	657	herb
Dicentra	620	herb
Euphorbia	612	herb
Lobelia	612	herb
Schizachyrium	602	herb
Bergenia	560	herb
Stachys	553	herb
Disporum	550	herb
Myrica	532	woody
Stokesia	521	herb
Delphinium	503	herb
Agastache	502	herb
Aronia	490	woody
Centranthus	484	herb
Galium	472	herb
Lindera	472	woody
Geum	469	herb
Corylus	467	woody
Dianthus	439	herb
Cymbopogon	405	herb
Achillea	369	herb
Genista	350	woody
Platycodon	350	herb
Pinus	343	woody
Monarda	329	herb
Nepeta	323	herb
Amelanchier	301	woody
Actaea	296	herb
Bouteloua	283	herb
Saxifraga	264	herb
Stewartia	264	woody
Styrax	251	woody
Caryopteris	250	herb
Arrhenatherum	224	herb
Deschampsia	205	herb
Caragana	201	woody
Sagina	199	herb
Hypericum	167	woody
Leucosceptrum	162	woody
Elymus	157	herb
Erodium	157	herb
Heliopsis	148	herb
Campanula	142	herb
Celastrus	131	woody
Ginkgo	106	woody
Ribes	89	woody
Robinia	68	woody
Bambusa	58	woody
Polygonatum	55	herb
Astrantia	50	herb
Oxydendrum	48	woody
Helenium	43	herb
Cupressus	39	woody
Gaura	36	herb
Tiarella	32	herb
Musa	26	woody
Gelsemium	24	woody
Fagus	23	woody
Artemisia	21	herb
Rhamnus	20	woody
Carex	18	herb
Cordyline	18	woody
Hesperaloe	18	woody
Morus	17	woody
Ulmus	15	woody
Pachyphytum	12	herb
Pittosporum	12	woody
Bougainvillea	10	woody
Cuphea	10	herb
Liatris	10	herb
Scabiosa	10	herb
Aloe	9	herb
Callicarpa	9	woody
Laurus	9	woody
Alstroemeria	8	herb
Gardenia	8	woody
Muhlenbergia	8	herb
Tradescantia	8	herb
Agave	7	herb
Drimys	7	woody
Nandina	7	woody
Taxus	7	woody
Calycanthus	6	woody
Cortaderia	6	herb
Echeveria	6	herb
Mukdenia	6	herb
Canna	5	herb
Dietes	5	herb
Elaeagnus	5	woody
Erysimum	5	herb
Ficus	5	woody
Lantana	5	herb
Lomandra	5	herb
Malva	5	herb
Ophiopogon	5	herb
Senecio	5	herb
Trachelospermum	5	woody
Alchemilla	4	herb
Fatsia	4	woody
Agapanthus	3	herb
Aparagus	3	herb
Cedrus	3	woody
Ensete	3	woody
Eragrostis	3	herb
Erianthus	3	herb
Rhaphiolepis	3	woody
Thymus	2	herb
Acca	2	woody
Beesia	2	herb
Fuchsia	2	woody
Jacaranda	2	woody
Jatropha	2	woody
Raphiolepsis	2	woody
Sorbaria	2	woody
Callistemon	1	woody
Polyspora	1	woody
Tsuga	1	woody
