# Supplementary material for: A screening-level assessment of the pollinator-attractiveness of ornamental nursery stock using a honey bee foraging assay
Source: Sci Rep. 2020 Jan 21;10:831. doi: 10.1038/s41598-020-57858-2 (PMC6972849; doi:10.1038/s41598-020-57858-2)
Supplement: Supplementary file 2 — inventory_nurseryC. [file 41598_2020_57858_MOESM2_ESM.csv]

genus	count	form
Hydrangea	247037	woody
Rhododendron	235160	woody
Buxus	129842	woody
Ilex	115836	woody
Syringa	105496	woody
Rosa	104066	woody
Azalea	96597	woody
Phlox	94604	herb
Pieris	87271	woody
Spiraea	80128	woody
Hemerocallis	62301	herb
Euonymus	57775	woody
Hosta	54946	herb
Echinacea	52876	herb
Vaccinium	49533	woody
Weigela	47699	woody
Viburnum	45960	woody
Cornus	45303	woody
Kalmia	44291	woody
Hibiscus	38486	woody
Lavandula	33734	herb
Buddleja	33688	woody
Acer	33511	woody
Physocarpus	27417	woody
Heuchera	26989	woody
Salvia	26184	herb
Leucothoe	24502	woody
Deutzia	24336	woody
Helleborus	23545	herb
Clematis	22327	woody
Potentilla	22249	herb
Rudbeckia	20905	herb
Prunus	19732	woody
Nepeta	18642	herb
Coreopsis	18477	herb
Lupinus	18224	herb
Iris	17962	herb
Vinca	17897	herb
Cytisus	17892	woody
Forsythia	17852	woody
Clethra	17583	woody
Rubus	17575	woody
Berberis	17001	woody
Sedum	16552	herb
Rosmarinus	16460	woody
Leucanthemum	15193	herb
Salix	14478	woody
Dianthus	14384	herb
Monarda	14250	herb
Chaenomeles	14155	woody
Rhus	13226	woody
Myrica	12781	woody
Veronica	12063	herb
Geranium	10609	herb
Viola	10387	herb
Campanula	10072	herb
Lonicera	9722	woody
Itea	9571	woody
Cotoneaster	9264	woody
Heucherella	9000	woody
Paeonia	8680	herb
Papaver	8031	herb
Caryopteris	7912	herb
Hypericum	7848	woody
Malus	7790	woody
Fothergilla	7749	woody
Aquilegia	7300	herb
Sambucus	6695	woody
Perovskia	6538	herb
Magnolia	6521	woody
Aster	6433	herb
Astilbe	6376	herb
Artemisia	6233	herb
Parthenocissus	6070	woody
Erica	5731	woody
Achillea	5307	herb
Dryopteris	5253	herb
Geum	5117	herb
Campsis	5111	woody
Baptisia	5012	woody
Penstemon	4840	herb
Hamamelis	4293	woody
Aronia	4223	woody
Wisteria	4200	woody
Ligustrum	4166	woody
Anemone	3626	woody
Philadelphus	3509	woody
Cotinus	3096	woody
Lamium	3019	herb
Asclepias	3017	herb
Enkianthus	2747	woody
Amelanchier	2636	woody
Thymus	2616	herb
Betula	2539	woody
Diervilla	2448	woody
Epimedium	2374	herb
Pyrus	2079	woody
Eupatorium	2036	herb
Cercis	1935	woody
Lagerstroemia	1766	woody
Aesculus	1240	woody
Abelia	991	woody
Chionanthus	613	woody
