# Supplementary material for: A screening-level assessment of the pollinator-attractiveness of ornamental nursery stock using a honey bee foraging assay
Source: Sci Rep. 2020 Jan 21;10:831. doi: 10.1038/s41598-020-57858-2 (PMC6972849; doi:10.1038/s41598-020-57858-2)
Supplement: Supplementary file 3 — metabarcoding_data. [file 41598_2020_57858_MOESM3_ESM.csv]

sample	site	date	genus	read_count	gen_prop	mol_freq	max_prop
CT15	A	2015-05-13	Acer	3570	0.12271836650510468	5	0.12271836650510468
CT15	A	2015-05-13	Alliaria	17	5.843731738338318e-4	1	5.843731738338318e-4
CT15	A	2015-05-13	Artemisia	36	0.001237496132824585	16	0.602551275637819
CT15	A	2015-05-13	Erechtites	27	9.281220996184387e-4	11	0.10987199379363848
CT15	A	2015-05-13	Erica	527	0.018115568388848785	2	0.018115568388848785
CT15	A	2015-05-13	Euthamia	15	5.156233886769104e-4	12	0.11705069124423963
CT15	A	2015-05-13	Fagopyrum	17	5.843731738338318e-4	5	0.2048099845743935
CT15	A	2015-05-13	Fagus	9107	0.3130521467120415	4	0.3130521467120415
CT15	A	2015-05-13	Fraxinus	6679	0.22958990753153896	1	0.22958990753153896
CT15	A	2015-05-13	Hydrangea	19	6.531229589907531e-4	31	0.3926313709996049
CT15	A	2015-05-13	Impatiens	17	5.843731738338318e-4	22	0.43260279286268427
CT15	A	2015-05-13	Malus	280	0.009624969921968993	2	0.009624969921968993
CT15	A	2015-05-13	Nymphaea	65	0.002234368017599945	20	0.4034047992562896
CT15	A	2015-05-13	Plantago	65	0.002234368017599945	33	0.4561128526645768
CT15	A	2015-05-13	Platanus	35	0.0012031212402461241	1	0.0012031212402461241
CT15	A	2015-05-13	Quercus	5030	0.1729057096696573	12	0.38469119579500655
CT15	A	2015-05-13	Raphanus	18	6.187480664122925e-4	18	0.4607216259419959
CT15	A	2015-05-13	Salix	704	0.024199924375236326	5	0.33272010512483574
CT15	A	2015-05-13	Taraxacum	2710	0.09315595888762848	4	0.09315595888762848
CT15	A	2015-05-13	Thlaspi	29	9.9687188477536e-4	1	9.9687188477536e-4
CT28	A	2015-05-22	Acer	800	0.052562417871222074	5	0.12271836650510468
CT28	A	2015-05-22	Aesculus	20	0.001314060446780552	1	0.001314060446780552
CT28	A	2015-05-22	Cornus	1013	0.06655716162943495	2	0.06655716162943495
CT28	A	2015-05-22	Cuscuta	19	0.0012483574244415243	1	0.0012483574244415243
CT28	A	2015-05-22	Elaeagnus	109	0.007161629434954008	2	0.00986045438819052
CT28	A	2015-05-22	Fagus	936	0.06149802890932983	4	0.3130521467120415
CT28	A	2015-05-22	Malus	146	0.009592641261498029	2	0.009624969921968993
CT28	A	2015-05-22	Quercus	5855	0.38469119579500655	12	0.38469119579500655
CT28	A	2015-05-22	Rhododendron	15	9.855453350854138e-4	1	9.855453350854138e-4
CT28	A	2015-05-22	Salix	5064	0.33272010512483574	5	0.33272010512483574
CT28	A	2015-05-22	Syringa	900	0.05913272010512484	14	0.05913272010512484
CT28	A	2015-05-22	Taraxacum	69	0.004533508541392904	4	0.09315595888762848
CT28	A	2015-05-22	Viburnum	217	0.014257555847568989	17	0.35918579171952486
CT28	A	2015-05-22	Weigela	16	0.0010512483574244415	4	0.001529219006007646
CT34	A	2015-05-29	Acer	522	0.05042503863987635	5	0.12271836650510468
CT34	A	2015-05-29	Carya	164	0.015842349304482226	4	0.06769706336939722
CT34	A	2015-05-29	Celastrus	2806	0.27105873261205565	10	0.3005420366739707
CT34	A	2015-05-29	Fagus	144	0.013910355486862442	4	0.3130521467120415
CT34	A	2015-05-29	Paeonia	503	0.048589644513137555	2	0.048589644513137555
CT34	A	2015-05-29	Prunus	18	0.0017387944358578052	2	0.0058816745473417135
CT34	A	2015-05-29	Quercus	720	0.0695517774343122	12	0.38469119579500655
CT34	A	2015-05-29	Ranunculus	7	6.761978361669242e-4	3	0.004786068504209434
CT34	A	2015-05-29	Robinia	19	0.0018353941267387943	4	0.022832525578890685
CT34	A	2015-05-29	Rubus	23	0.0022217928902627513	5	0.0032310177705977385
CT34	A	2015-05-29	Salix	1742	0.16827666151468315	5	0.33272010512483574
CT34	A	2015-05-29	Viburnum	3395	0.3279559505409583	17	0.35918579171952486
CT34	A	2015-05-29	Wisteria	257	0.02482612055641422	2	0.02482612055641422
CT4	A	2015-06-12	Artemisia	4818	0.602551275637819	16	0.602551275637819
CT4	A	2015-06-12	Eurybia	364	0.04552276138069034	14	0.3589812153218798
CT4	A	2015-06-12	Hydrangea	89	0.01113056528264132	31	0.3926313709996049
CT4	A	2015-06-12	Impatiens	1090	0.13631815907953976	22	0.43260279286268427
CT4	A	2015-06-12	Lonicera	242	0.030265132566283142	10	0.03476505551194348
CT4	A	2015-06-12	Mikania	877	0.10967983991995998	15	0.5731828742117491
CT4	A	2015-06-12	Nymphaea	4	5.002501250625312e-4	20	0.4034047992562896
CT4	A	2015-06-12	Salvia	310	0.03876938469234617	2	0.03876938469234617
CT4	A	2015-06-12	Solidago	166	0.02076038019009505	22	0.1966766548624353
CT4	A	2015-06-12	Symphyotrichum	13	0.0016258129064532266	6	0.146784715750233
CT4	A	2015-06-12	Toxicodendron	4	5.002501250625312e-4	10	0.53338718362951
CT4	A	2015-06-12	Trifolium	4	5.002501250625312e-4	33	0.23556161891768987
CT23	A	2015-06-18	Acer	5	5.461496450027307e-4	5	0.12271836650510468
CT23	A	2015-06-18	Celastrus	113	0.012342981977061716	10	0.3005420366739707
CT23	A	2015-06-18	Hieracium	60	0.006553795740032769	1	0.006553795740032769
CT23	A	2015-06-18	Ilex	2951	0.3223375204806117	14	0.3223375204806117
CT23	A	2015-06-18	Leucanthemum	66	0.007209175314036046	2	0.007209175314036046
CT23	A	2015-06-18	Plantago	91	0.009939923539049699	33	0.4561128526645768
CT23	A	2015-06-18	Rosa	5354	0.5848170398689241	35	0.5848170398689241
CT23	A	2015-06-18	Sambucus	32	0.0034953577280174767	14	0.5733882030178327
CT23	A	2015-06-18	Solanum	9	9.830693610049152e-4	1	9.830693610049152e-4
CT23	A	2015-06-18	Spiraea	12	0.0013107591480065537	4	0.0017926988265971316
CT23	A	2015-06-18	Syringa	5	5.461496450027307e-4	14	0.05913272010512484
CT23	A	2015-06-18	Toxicodendron	12	0.0013107591480065537	10	0.53338718362951
CT23	A	2015-06-18	Trifolium	397	0.043364281813216825	33	0.23556161891768987
CT23	A	2015-06-18	Vitis	9	9.830693610049152e-4	2	0.24928249282492826
CT23	A	2015-06-18	Weigela	14	0.001529219006007646	4	0.001529219006007646
CT44	A	2015-06-26	Amorpha	72	0.022065583818571866	1	0.022065583818571866
CT44	A	2015-06-26	Artemisia	17	0.005209929512718358	16	0.602551275637819
CT44	A	2015-06-26	Clematis	2	6.129328838492185e-4	14	0.15509058092118458
CT44	A	2015-06-26	Erigeron	180	0.055163959546429664	9	0.26330150068212826
CT44	A	2015-06-26	Hydrangea	2	6.129328838492185e-4	31	0.3926313709996049
CT44	A	2015-06-26	Ilex	489	0.14986209010113394	14	0.3223375204806117
CT44	A	2015-06-26	Nymphaea	3	9.193993257738277e-4	20	0.4034047992562896
CT44	A	2015-06-26	Rosa	487	0.1492491572172847	35	0.5848170398689241
CT44	A	2015-06-26	Sambucus	1775	0.5439779344161815	14	0.5733882030178327
CT44	A	2015-06-26	Trifolium	233	0.07140668096843396	33	0.23556161891768987
CT14	A	2015-07-07	Brasenia	23	0.0012494567579313341	5	0.012024736601007788
CT14	A	2015-07-07	Dioscorea	26	0.0014124293785310734	5	0.00148435715916876
CT14	A	2015-07-07	Diplotaxis	151	0.008202955236853542	12	0.028129786937752404
CT14	A	2015-07-07	Hydrangea	1970	0.1070186875271621	31	0.3926313709996049
CT14	A	2015-07-07	Ilex	485	0.026347240330291177	14	0.3223375204806117
CT14	A	2015-07-07	Ligustrum	1182	0.06421121251629726	8	0.07367387033398821
CT14	A	2015-07-07	Lotus	62	0.0033681008257279445	8	0.056955855730399664
CT14	A	2015-07-07	Nuphar	41	0.0022272924815297697	5	0.0022272924815297697
CT14	A	2015-07-07	Nymphaea	4233	0.22995436766623206	20	0.4034047992562896
CT14	A	2015-07-07	Plantago	1058	0.05747501086484137	33	0.4561128526645768
CT14	A	2015-07-07	Raphanus	8230	0.44708822251195135	18	0.4607216259419959
CT14	A	2015-07-07	Rosa	12	6.51890482398957e-4	35	0.5848170398689241
CT14	A	2015-07-07	Sambucus	269	0.014613211647109952	14	0.5733882030178327
CT14	A	2015-07-07	Spiraea	33	0.0017926988265971316	4	0.0017926988265971316
CT14	A	2015-07-07	Syringa	389	0.021132116471099523	14	0.05913272010512484
CT14	A	2015-07-07	Verbascum	203	0.011027813993915688	11	0.17764774722059684
CT43	A	2015-07-13	Brasenia	92	0.010504681434117378	5	0.012024736601007788
CT43	A	2015-07-13	Dioscorea	13	0.00148435715916876	5	0.00148435715916876
CT43	A	2015-07-13	Diplotaxis	241	0.02751769810459009	12	0.028129786937752404
CT43	A	2015-07-13	Hydrangea	461	0.05263758849052295	31	0.3926313709996049
CT43	A	2015-07-13	Ligustrum	217	0.024777346426124686	8	0.07367387033398821
CT43	A	2015-07-13	Lotus	16	0.0018269011189769354	8	0.056955855730399664
CT43	A	2015-07-13	Nuphar	18	0.0020552637588490525	5	0.0022272924815297697
CT43	A	2015-07-13	Nymphaea	2972	0.3393468828499657	20	0.4034047992562896
CT43	A	2015-07-13	Plantago	325	0.037108928979219	33	0.4561128526645768
CT43	A	2015-07-13	Raphanus	4035	0.4607216259419959	18	0.4607216259419959
CT43	A	2015-07-13	Rorippa	11	0.001255994519296643	5	0.2579549864183159
CT43	A	2015-07-13	Sambucus	253	0.028887873943822792	14	0.5733882030178327
CT43	A	2015-07-13	Syringa	74	0.008449417675268326	14	0.05913272010512484
CT43	A	2015-07-13	Verbascum	9	0.0010276318794245262	11	0.17764774722059684
CT47	A	2015-07-20	Brasenia	43	0.005988023952095809	5	0.012024736601007788
CT47	A	2015-07-20	Dioscorea	8	0.0011140509678317784	5	0.00148435715916876
CT47	A	2015-07-20	Diplotaxis	202	0.028129786937752404	12	0.028129786937752404
CT47	A	2015-07-20	Hydrangea	352	0.04901824258459825	31	0.3926313709996049
CT47	A	2015-07-20	Ilex	10	0.001392563709789723	14	0.3223375204806117
CT47	A	2015-07-20	Ligustrum	19	0.0026458710486004736	8	0.07367387033398821
CT47	A	2015-07-20	Linaria	56	0.007798356774822448	2	0.007798356774822448
CT47	A	2015-07-20	Lotus	409	0.056955855730399664	8	0.056955855730399664
CT47	A	2015-07-20	Nuphar	15	0.0020888455646845844	5	0.0022272924815297697
CT47	A	2015-07-20	Nymphaea	2566	0.35733184793204287	20	0.4034047992562896
CT47	A	2015-07-20	Parthenocissus	20	0.002785127419579446	6	0.047021943573667714
CT47	A	2015-07-20	Plantago	572	0.07965464419997215	33	0.4561128526645768
CT47	A	2015-07-20	Raphanus	2629	0.36610499930371815	18	0.4607216259419959
CT47	A	2015-07-20	Rosa	9	0.0012533073388107507	35	0.5848170398689241
CT47	A	2015-07-20	Sambucus	135	0.01879961008216126	14	0.5733882030178327
CT47	A	2015-07-20	Syringa	14	0.001949589193705612	14	0.05913272010512484
CT47	A	2015-07-20	Trifolium	109	0.015178944436707979	33	0.23556161891768987
CT47	A	2015-07-20	Verbascum	9	0.0012533073388107507	11	0.17764774722059684
CT3	A	2015-07-27	Brasenia	105	0.012024736601007788	5	0.012024736601007788
CT3	A	2015-07-27	Buddleja	163	0.018666972056802567	16	0.048520544103211334
CT3	A	2015-07-27	Centaurea	54	0.006184150251946862	5	0.03498808021315383
CT3	A	2015-07-27	Clematis	64	0.007329363261566651	14	0.15509058092118458
CT3	A	2015-07-27	Diplotaxis	110	0.012597343105817681	12	0.028129786937752404
CT3	A	2015-07-27	Eupatorium	29	0.003321117727897389	6	0.12497657860221098
CT3	A	2015-07-27	Fagus	7	8.016491067338525e-4	4	0.3130521467120415
CT3	A	2015-07-27	Hydrangea	1079	0.12356848373797526	31	0.3926313709996049
CT3	A	2015-07-27	Impatiens	5	5.726065048098947e-4	22	0.43260279286268427
CT3	A	2015-07-27	Leontodon	27	0.003092075125973431	1	0.003092075125973431
CT3	A	2015-07-27	Mikania	115	0.013169949610627577	15	0.5731828742117491
CT3	A	2015-07-27	Nymphaea	2949	0.3377233165368759	20	0.4034047992562896
CT3	A	2015-07-27	Parthenocissus	10	0.0011452130096197893	6	0.047021943573667714
CT3	A	2015-07-27	Phytolacca	32	0.0036646816307833257	17	0.016060738793984522
CT3	A	2015-07-27	Plantago	1232	0.14109024278515803	33	0.4561128526645768
CT3	A	2015-07-27	Raphanus	1844	0.21117727897388913	18	0.4607216259419959
CT3	A	2015-07-27	Rosa	63	0.007214841960604673	35	0.5848170398689241
CT3	A	2015-07-27	Thalictrum	416	0.04764086120018323	3	0.04764086120018323
CT3	A	2015-07-27	Trifolium	332	0.038021071919377	33	0.23556161891768987
CT3	A	2015-07-27	Verbascum	71	0.008131012368300505	11	0.17764774722059684
CT32	A	2015-08-03	Brasenia	5	5.02209722780233e-4	5	0.012024736601007788
CT32	A	2015-08-03	Buddleja	58	0.005825632784250703	16	0.048520544103211334
CT32	A	2015-08-03	Eutrochium	561	0.056347930895942144	11	0.07741935483870968
CT32	A	2015-08-03	Hydrangea	2319	0.23292486942547208	31	0.3926313709996049
CT32	A	2015-08-03	Lotus	73	0.007332261952591402	8	0.056955855730399664
CT32	A	2015-08-03	Lycium	14	0.0014061872237846524	3	0.005209376878381086
CT32	A	2015-08-03	Mikania	1078	0.10827641623141825	15	0.5731828742117491
CT32	A	2015-08-03	Nymphaea	2684	0.2695861791884291	20	0.4034047992562896
CT32	A	2015-08-03	Parthenocissus	31	0.003113700281237445	6	0.047021943573667714
CT32	A	2015-08-03	Phytolacca	62	0.00622740056247489	17	0.016060738793984522
CT32	A	2015-08-03	Plantago	17	0.0017075130574527922	33	0.4561128526645768
CT32	A	2015-08-03	Raphanus	40	0.004017677782241864	18	0.4607216259419959
CT32	A	2015-08-03	Rhus	2986	0.29991964644435515	11	0.5457356536746728
CT32	A	2015-08-03	Sambucus	5	5.02209722780233e-4	14	0.5733882030178327
CT32	A	2015-08-03	Trifolium	7	7.030936118923262e-4	33	0.23556161891768987
CT19	A	2015-08-10	Buddleja	56	0.005531410509679968	16	0.048520544103211334
CT19	A	2015-08-10	Cephalanthus	31	0.0030620308178585538	2	0.0030620308178585538
CT19	A	2015-08-10	Eutrochium	34	0.0033583563808771235	11	0.07741935483870968
CT19	A	2015-08-10	Hydrangea	3975	0.3926313709996049	31	0.3926313709996049
CT19	A	2015-08-10	Impatiens	12	0.001185302252074279	22	0.43260279286268427
CT19	A	2015-08-10	Lycium	41	0.00404978269458712	3	0.005209376878381086
CT19	A	2015-08-10	Mikania	93	0.009186092453575661	15	0.5731828742117491
CT19	A	2015-08-10	Nymphaea	3301	0.32605689450809955	20	0.4034047992562896
CT19	A	2015-08-10	Phytolacca	7	6.91426313709996e-4	17	0.016060738793984522
CT19	A	2015-08-10	Rhus	2533	0.2501975503753457	11	0.5457356536746728
CT19	A	2015-08-10	Solidago	20	0.0019755037534571317	22	0.1966766548624353
CT7	A	2015-08-31	Ambrosia	4	6.637902422834385e-4	12	0.39121606377378354
CT7	A	2015-08-31	Buddleja	13	0.002157318287421175	16	0.048520544103211334
CT7	A	2015-08-31	Cosmos	6	9.956853634251576e-4	1	9.956853634251576e-4
CT7	A	2015-08-31	Erechtites	117	0.019415864586790576	11	0.10987199379363848
CT7	A	2015-08-31	Eupatorium	45	0.007467640225688682	6	0.12497657860221098
CT7	A	2015-08-31	Eurybia	4	6.637902422834385e-4	14	0.3589812153218798
CT7	A	2015-08-31	Euthamia	287	0.04762694988383671	12	0.11705069124423963
CT7	A	2015-08-31	Eutrochium	5	8.29737802854298e-4	11	0.07741935483870968
CT7	A	2015-08-31	Hedera	9	0.0014935280451377365	1	0.0014935280451377365
CT7	A	2015-08-31	Hydrangea	426	0.07069366080318619	31	0.3926313709996049
CT7	A	2015-08-31	Impatiens	1209	0.20063060073016928	22	0.43260279286268427
CT7	A	2015-08-31	Lotus	5	8.29737802854298e-4	8	0.056955855730399664
CT7	A	2015-08-31	Mikania	3454	0.5731828742117491	15	0.5731828742117491
CT7	A	2015-08-31	Nuphar	4	6.637902422834385e-4	5	0.0022272924815297697
CT7	A	2015-08-31	Phytolacca	5	8.29737802854298e-4	17	0.016060738793984522
CT7	A	2015-08-31	Plantago	17	0.002821108529704613	33	0.4561128526645768
CT7	A	2015-08-31	Potamogeton	5	8.29737802854298e-4	9	0.010183659053449494
CT7	A	2015-08-31	Quercus	51	0.00846332558911384	12	0.38469119579500655
CT7	A	2015-08-31	Rhus	16	0.002655160969133754	11	0.5457356536746728
CT7	A	2015-08-31	Solidago	325	0.05393295718552937	22	0.1966766548624353
CT7	A	2015-08-31	Weigela	5	8.29737802854298e-4	4	0.001529219006007646
CT29	A	2015-09-14	Ambrosia	8	8.284146215180698e-4	12	0.39121606377378354
CT29	A	2015-09-14	Artemisia	3951	0.4091332712022367	16	0.602551275637819
CT29	A	2015-09-14	Bidens	107	0.011080045562804184	4	0.011080045562804184
CT29	A	2015-09-14	Buddleja	8	8.284146215180698e-4	16	0.048520544103211334
CT29	A	2015-09-14	Erechtites	62	0.0064202133167650405	11	0.10987199379363848
CT29	A	2015-09-14	Eurybia	152	0.015739877808843325	14	0.3589812153218798
CT29	A	2015-09-14	Euthamia	121	0.012529771150460806	12	0.11705069124423963
CT29	A	2015-09-14	Hydrangea	1432	0.1482862172517345	31	0.3926313709996049
CT29	A	2015-09-14	Impatiens	608	0.0629595112353733	22	0.43260279286268427
CT29	A	2015-09-14	Lonicera	311	0.032204618411514965	10	0.03476505551194348
CT29	A	2015-09-14	Mikania	1886	0.19529874702288497	15	0.5731828742117491
CT29	A	2015-09-14	Nymphaea	7	7.248627938283111e-4	20	0.4034047992562896
CT29	A	2015-09-14	Persicaria	11	0.001139070104587346	7	0.0036850271528316523
CT29	A	2015-09-14	Potamogeton	32	0.0033136584860722794	9	0.010183659053449494
CT29	A	2015-09-14	Solidago	939	0.09723516620068344	22	0.1966766548624353
CT29	A	2015-09-14	Symphyotrichum	8	8.284146215180698e-4	6	0.146784715750233
CT30	A	2015-09-21	Artemisia	3749	0.4204328810137939	16	0.602551275637819
CT30	A	2015-09-21	Bidens	15	0.00168218010541662	4	0.011080045562804184
CT30	A	2015-09-21	Eurybia	882	0.09891219019849726	14	0.3589812153218798
CT30	A	2015-09-21	Hydrangea	1139	0.12773354267130202	31	0.3926313709996049
CT30	A	2015-09-21	Impatiens	2378	0.2666816193787148	22	0.43260279286268427
CT30	A	2015-09-21	Lonicera	310	0.03476505551194348	10	0.03476505551194348
CT30	A	2015-09-21	Persicaria	7	7.850173825277559e-4	7	0.0036850271528316523
CT30	A	2015-09-21	Phytolacca	16	0.001794325445777728	17	0.016060738793984522
CT30	A	2015-09-21	Potamogeton	7	7.850173825277559e-4	9	0.010183659053449494
CT30	A	2015-09-21	Rosa	31	0.003476505551194348	35	0.5848170398689241
CT30	A	2015-09-21	Solidago	324	0.036335090276998994	22	0.1966766548624353
CT30	A	2015-09-21	Spiraea	13	0.001457889424694404	4	0.0017926988265971316
CT30	A	2015-09-21	Symphyotrichum	27	0.003027924189749916	6	0.146784715750233
CT13	B	2015-05-27	Acer	68	0.004646713133798005	5	0.12271836650510468
CT13	B	2015-05-27	Brassica	3430	0.23438567719010522	6	0.6311254711900915
CT13	B	2015-05-27	Celastrus	1570	0.10728440617739511	10	0.3005420366739707
CT13	B	2015-05-27	Ilex	9	6.150061500615006e-4	14	0.3223375204806117
CT13	B	2015-05-27	Juglans	26	0.0017766844335110018	1	0.0017766844335110018
CT13	B	2015-05-27	Nymphaea	17	0.0011616782834495013	20	0.4034047992562896
CT13	B	2015-05-27	Phellodendron	43	0.002938362716960503	1	0.002938362716960503
CT13	B	2015-05-27	Quercus	9	6.150061500615006e-4	12	0.38469119579500655
CT13	B	2015-05-27	Robinia	209	0.014281809484761515	4	0.022832525578890685
CT13	B	2015-05-27	Rosa	160	0.01093344266776001	35	0.5848170398689241
CT13	B	2015-05-27	Syringa	265	0.01810851441847752	14	0.05913272010512484
CT13	B	2015-05-27	Toxicodendron	477	0.032595325953259535	10	0.53338718362951
CT13	B	2015-05-27	Viburnum	4680	0.3198031980319803	17	0.35918579171952486
CT13	B	2015-05-27	Vitis	3648	0.24928249282492826	2	0.24928249282492826
CT41	B	2015-06-03	Aralia	12	0.006462035541195477	4	0.02473299606520517
CT41	B	2015-06-03	Arctium	1	5.385029617662897e-4	9	0.29943899018232817
CT41	B	2015-06-03	Artemisia	2	0.0010770059235325794	16	0.602551275637819
CT41	B	2015-06-03	Bidens	1	5.385029617662897e-4	4	0.011080045562804184
CT41	B	2015-06-03	Brassica	1172	0.6311254711900915	6	0.6311254711900915
CT41	B	2015-06-03	Capsella	25	0.013462574044157244	2	0.013462574044157244
CT41	B	2015-06-03	Cardamine	8	0.004308023694130318	2	0.004308023694130318
CT41	B	2015-06-03	Celastrus	7	0.003769520732364028	10	0.3005420366739707
CT41	B	2015-06-03	Chelidonium	33	0.017770597738287562	12	0.09788867562380038
CT41	B	2015-06-03	Chorispora	9	0.004846526655896607	2	0.004846526655896607
CT41	B	2015-06-03	Cladrastis	168	0.09046849757673667	1	0.09046849757673667
CT41	B	2015-06-03	Clematis	8	0.004308023694130318	14	0.15509058092118458
CT41	B	2015-06-03	Ligustrum	1	5.385029617662897e-4	8	0.07367387033398821
CT41	B	2015-06-03	Lotus	1	5.385029617662897e-4	8	0.056955855730399664
CT41	B	2015-06-03	Nasturtium	6	0.0032310177705977385	3	0.020275514163756305
CT41	B	2015-06-03	Nymphaea	1	5.385029617662897e-4	20	0.4034047992562896
CT41	B	2015-06-03	Plantago	7	0.003769520732364028	33	0.4561128526645768
CT41	B	2015-06-03	Rorippa	56	0.030156165858912225	5	0.2579549864183159
CT41	B	2015-06-03	Rosa	92	0.04954227248249865	35	0.5848170398689241
CT41	B	2015-06-03	Rubus	6	0.0032310177705977385	5	0.0032310177705977385
CT41	B	2015-06-03	Rumex	2	0.0010770059235325794	1	0.0010770059235325794
CT41	B	2015-06-03	Solidago	1	5.385029617662897e-4	22	0.1966766548624353
CT41	B	2015-06-03	Thelypodium	4	0.002154011847065159	1	0.002154011847065159
CT41	B	2015-06-03	Toxicodendron	229	0.12331717824448034	10	0.53338718362951
CT41	B	2015-06-03	Trifolium	2	0.0010770059235325794	33	0.23556161891768987
CT41	B	2015-06-03	Viburnum	3	0.0016155088852988692	17	0.35918579171952486
CT31	B	2015-06-10	Brassica	6	5.932957579353308e-4	6	0.6311254711900915
CT31	B	2015-06-10	Celastrus	8	7.910610105804411e-4	10	0.3005420366739707
CT31	B	2015-06-10	Crepis	2357	0.23306635024226244	6	0.23306635024226244
CT31	B	2015-06-10	Lamium	18	0.0017798872738059924	1	0.0017798872738059924
CT31	B	2015-06-10	Myosotis	34	0.0033620092949668743	1	0.0033620092949668743
CT31	B	2015-06-10	Nasturtium	100	0.009888262632255512	3	0.020275514163756305
CT31	B	2015-06-10	Plantago	11	0.0010877088895481063	33	0.4561128526645768
CT31	B	2015-06-10	Rhus	549	0.054286561851082764	11	0.5457356536746728
CT31	B	2015-06-10	Rorippa	334	0.03302679719173341	5	0.2579549864183159
CT31	B	2015-06-10	Rosa	3951	0.3906852566004153	35	0.5848170398689241
CT31	B	2015-06-10	Toxicodendron	2605	0.2575892415702561	10	0.53338718362951
CT31	B	2015-06-10	Trifolium	77	0.007613962226836745	33	0.23556161891768987
CT31	B	2015-06-10	Viburnum	25	0.002472065658063878	17	0.35918579171952486
CT21	B	2015-06-17	Brassica	10	7.191140514885661e-4	6	0.6311254711900915
CT21	B	2015-06-17	Celastrus	47	0.0033798360419962604	10	0.3005420366739707
CT21	B	2015-06-17	Clematis	503	0.036171436789874875	14	0.15509058092118458
CT21	B	2015-06-17	Cornus	11	7.910254566374227e-4	2	0.06655716162943495
CT21	B	2015-06-17	Crepis	8	5.752912411908529e-4	6	0.23306635024226244
CT21	B	2015-06-17	Ligustrum	557	0.04005465266791313	8	0.07367387033398821
CT21	B	2015-06-17	Rhus	7589	0.5457356536746728	11	0.5457356536746728
CT21	B	2015-06-17	Rosa	2611	0.1877606788436646	35	0.5848170398689241
CT21	B	2015-06-17	Sambucus	1733	0.1246224651229685	14	0.5733882030178327
CT21	B	2015-06-17	Syringa	193	0.013878901193729325	14	0.05913272010512484
CT21	B	2015-06-17	Toxicodendron	186	0.013375521357687329	10	0.53338718362951
CT21	B	2015-06-17	Trifolium	425	0.030562347188264057	33	0.23556161891768987
CT21	B	2015-06-17	Viburnum	8	5.752912411908529e-4	17	0.35918579171952486
CT27	B	2015-06-24	Ambrosia	1018	0.125	12	0.39121606377378354
CT27	B	2015-06-24	Aralia	85	0.01043713163064833	4	0.02473299606520517
CT27	B	2015-06-24	Brassica	748	0.091846758349705307	6	0.6311254711900915
CT27	B	2015-06-24	Clematis	76	0.009332023575638507	14	0.15509058092118458
CT27	B	2015-06-24	Crepis	1216	0.14931237721021612	6	0.23306635024226244
CT27	B	2015-06-24	Hydrangea	533	0.06544695481335953	31	0.3926313709996049
CT27	B	2015-06-24	Ilex	300	0.03683693516699411	14	0.3223375204806117
CT27	B	2015-06-24	Lactuca	39	0.004788801571709233	3	0.004788801571709233
CT27	B	2015-06-24	Ligustrum	600	0.07367387033398821	8	0.07367387033398821
CT27	B	2015-06-24	Rhus	1572	0.19302554027504912	11	0.5457356536746728
CT27	B	2015-06-24	Rosa	393	0.04825638506876228	35	0.5848170398689241
CT27	B	2015-06-24	Sambucus	1189	0.14599705304518665	14	0.5733882030178327
CT27	B	2015-06-24	Syringa	167	0.02050589390962672	14	0.05913272010512484
CT27	B	2015-06-24	Trifolium	188	0.023084479371316306	33	0.23556161891768987
CT26	B	2015-06-30	Buddleja	13	7.553308930335251e-4	16	0.048520544103211334
CT26	B	2015-06-30	Chelidonium	100	0.005810237638719424	12	0.09788867562380038
CT26	B	2015-06-30	Clematis	1021	0.05932252629132532	14	0.15509058092118458
CT26	B	2015-06-30	Coreopsis	57	0.0033118354540700714	5	0.006110999799639351
CT26	B	2015-06-30	Crepis	58	0.003369937830457266	6	0.23306635024226244
CT26	B	2015-06-30	Echinacea	160	0.009296380221951077	6	0.009296380221951077
CT26	B	2015-06-30	Erigeron	223	0.012956829934344315	9	0.26330150068212826
CT26	B	2015-06-30	Hydrangea	1215	0.070594387310441	31	0.3926313709996049
CT26	B	2015-06-30	Hypericum	13	7.553308930335251e-4	13	0.21799116997792495
CT26	B	2015-06-30	Ilex	3950	0.22950438672941723	14	0.3223375204806117
CT26	B	2015-06-30	Ligustrum	108	0.006275056649816977	8	0.07367387033398821
CT26	B	2015-06-30	Nymphaea	6943	0.4034047992562896	20	0.4034047992562896
CT26	B	2015-06-30	Plantago	1005	0.05839288826913021	33	0.4561128526645768
CT26	B	2015-06-30	Rosa	171	0.009935506362210215	35	0.5848170398689241
CT26	B	2015-06-30	Rubus	13	7.553308930335251e-4	5	0.0032310177705977385
CT26	B	2015-06-30	Sambucus	1702	0.0988902446110046	14	0.5733882030178327
CT26	B	2015-06-30	Syringa	23	0.0013363546569054674	14	0.05913272010512484
CT26	B	2015-06-30	Tilia	302	0.017546917668932658	4	0.18659658344283836
CT26	B	2015-06-30	Trifolium	96	0.005577828133170646	33	0.23556161891768987
CT5	B	2015-07-08	Chelidonium	4	5.840268652358008e-4	12	0.09788867562380038
CT5	B	2015-07-08	Cirsium	353	0.051540370857059425	10	0.09309021113243762
CT5	B	2015-07-08	Crepis	102	0.014892685063512922	6	0.23306635024226244
CT5	B	2015-07-08	Dasiphora	276	0.04029785370127026	8	0.04029785370127026
CT5	B	2015-07-08	Hydrangea	327	0.04774419623302672	31	0.3926313709996049
CT5	B	2015-07-08	Hypericum	27	0.003942181340341655	13	0.21799116997792495
CT5	B	2015-07-08	Ilex	153	0.022339027595269383	14	0.3223375204806117
CT5	B	2015-07-08	Lonicera	9	0.001314060446780552	10	0.03476505551194348
CT5	B	2015-07-08	Nymphaea	2107	0.30763615126295807	20	0.4034047992562896
CT5	B	2015-07-08	Phytolacca	110	0.016060738793984522	17	0.016060738793984522
CT5	B	2015-07-08	Plantago	1593	0.2325886990801577	33	0.4561128526645768
CT5	B	2015-07-08	Rosa	10	0.0014600671630895022	35	0.5848170398689241
CT5	B	2015-07-08	Rubus	4	5.840268652358008e-4	5	0.0032310177705977385
CT5	B	2015-07-08	Sambucus	100	0.014600671630895021	14	0.5733882030178327
CT5	B	2015-07-08	Spiraea	6	8.760402978537013e-4	4	0.0017926988265971316
CT5	B	2015-07-08	Stewartia	30	0.004380201489268506	1	0.004380201489268506
CT5	B	2015-07-08	Thalictrum	14	0.002044094028325303	3	0.04764086120018323
CT5	B	2015-07-08	Tilia	1278	0.18659658344283836	4	0.18659658344283836
CT5	B	2015-07-08	Trifolium	239	0.0348956051978391	33	0.23556161891768987
CT5	B	2015-07-08	Verbascum	84	0.012264564169951819	11	0.17764774722059684
CT11	B	2015-07-15	Chelidonium	60	0.023510971786833857	12	0.09788867562380038
CT11	B	2015-07-15	Hydrangea	2	7.836990595611285e-4	31	0.3926313709996049
CT11	B	2015-07-15	Hypericum	14	0.0054858934169279	13	0.21799116997792495
CT11	B	2015-07-15	Impatiens	2	7.836990595611285e-4	22	0.43260279286268427
CT11	B	2015-07-15	Linaria	3	0.0011755485893416929	2	0.007798356774822448
CT11	B	2015-07-15	Mikania	2	7.836990595611285e-4	15	0.5731828742117491
CT11	B	2015-07-15	Nymphaea	920	0.3605015673981191	20	0.4034047992562896
CT11	B	2015-07-15	Parthenocissus	120	0.047021943573667714	6	0.047021943573667714
CT11	B	2015-07-15	Plantago	1164	0.4561128526645768	33	0.4561128526645768
CT11	B	2015-07-15	Raphanus	4	0.001567398119122257	18	0.4607216259419959
CT11	B	2015-07-15	Rosa	53	0.020768025078369907	35	0.5848170398689241
CT11	B	2015-07-15	Trifolium	34	0.013322884012539185	33	0.23556161891768987
CT11	B	2015-07-15	Verbascum	168	0.06583072100313479	11	0.17764774722059684
CT35	B	2015-07-22	Arabis	68	0.006596818005432673	1	0.006596818005432673
CT35	B	2015-07-22	Capsella	17	0.0016492045013581683	2	0.013462574044157244
CT35	B	2015-07-22	Centaurea	15	0.0014551804423748546	5	0.03498808021315383
CT35	B	2015-07-22	Chelidonium	38	0.0036864571206829647	12	0.09788867562380038
CT35	B	2015-07-22	Chorispora	11	0.0010671323244082266	2	0.004846526655896607
CT35	B	2015-07-22	Dasiphora	72	0.006984866123399301	8	0.04029785370127026
CT35	B	2015-07-22	Hydrangea	2820	0.27357392316647267	31	0.3926313709996049
CT35	B	2015-07-22	Hypericum	1566	0.15192083818393481	13	0.21799116997792495
CT35	B	2015-07-22	Lotus	15	0.0014551804423748546	8	0.056955855730399664
CT35	B	2015-07-22	Lythrum	946	0.09177337989910749	10	0.09904013961605584
CT35	B	2015-07-22	Nasturtium	209	0.020275514163756305	3	0.020275514163756305
CT35	B	2015-07-22	Nymphaea	40	0.0038804811796662787	20	0.4034047992562896
CT35	B	2015-07-22	Phytolacca	22	0.002134264648816453	17	0.016060738793984522
CT35	B	2015-07-22	Plantago	286	0.027745440434613893	33	0.4561128526645768
CT35	B	2015-07-22	Rorippa	2659	0.2579549864183159	5	0.2579549864183159
CT35	B	2015-07-22	Rosa	119	0.011544431509507179	35	0.5848170398689241
CT35	B	2015-07-22	Trifolium	1330	0.12902599922390376	33	0.23556161891768987
CT35	B	2015-07-22	Verbascum	36	0.0034924330616996507	11	0.17764774722059684
CT35	B	2015-07-22	Viburnum	17	0.0016492045013581683	17	0.35918579171952486
CT38	B	2015-08-04	Buddleja	6	0.0011263375258119017	16	0.048520544103211334
CT38	B	2015-08-04	Centaurea	8	0.0015017833677492022	5	0.03498808021315383
CT38	B	2015-08-04	Daucus	4	7.508916838746011e-4	10	0.11969168121000581
CT38	B	2015-08-04	Diplotaxis	4	7.508916838746011e-4	12	0.028129786937752404
CT38	B	2015-08-04	Echinacea	11	0.002064952130655153	6	0.009296380221951077
CT38	B	2015-08-04	Eutrochium	379	0.07114698704711846	11	0.07741935483870968
CT38	B	2015-08-04	Gaillardia	16	0.0030035667354984044	2	0.006426735218508998
CT38	B	2015-08-04	Helianthus	10	0.0018772292096865028	2	0.002033375403169261
CT38	B	2015-08-04	Hydrangea	1568	0.2943495400788436	31	0.3926313709996049
CT38	B	2015-08-04	Hypericum	3	5.631687629059508e-4	13	0.21799116997792495
CT38	B	2015-08-04	Ilex	3	5.631687629059508e-4	14	0.3223375204806117
CT38	B	2015-08-04	Lythrum	385	0.07227332457293036	10	0.09904013961605584
CT38	B	2015-08-04	Nymphaea	1216	0.22827107189787874	20	0.4034047992562896
CT38	B	2015-08-04	Phytolacca	4	7.508916838746011e-4	17	0.016060738793984522
CT38	B	2015-08-04	Plantago	1421	0.266754270696452	33	0.4561128526645768
CT38	B	2015-08-04	Raphanus	101	0.01896001501783368	18	0.4607216259419959
CT38	B	2015-08-04	Rhus	5	9.386146048432514e-4	11	0.5457356536746728
CT38	B	2015-08-04	Rosa	43	0.008072085601651962	35	0.5848170398689241
CT38	B	2015-08-04	Solidago	3	5.631687629059508e-4	22	0.1966766548624353
CT38	B	2015-08-04	Trifolium	9	0.0016895062887178525	33	0.23556161891768987
CT38	B	2015-08-04	Verbascum	105	0.01971090670170828	11	0.17764774722059684
CT38	B	2015-08-04	Zinnia	10	0.0018772292096865028	5	0.004746306571294873
CT20	B	2015-08-13	Ambrosia	402	0.02818679007151872	12	0.39121606377378354
CT20	B	2015-08-13	Artemisia	21	0.001472444257467396	16	0.602551275637819
CT20	B	2015-08-13	Buddleja	692	0.048520544103211334	16	0.048520544103211334
CT20	B	2015-08-13	Centaurea	499	0.03498808021315383	5	0.03498808021315383
CT20	B	2015-08-13	Chenopodium	15	0.001051745898190997	1	0.001051745898190997
CT20	B	2015-08-13	Cirsium	23	0.001612677043892862	10	0.09309021113243762
CT20	B	2015-08-13	Clematis	1206	0.08456037021455616	14	0.15509058092118458
CT20	B	2015-08-13	Daucus	546	0.03828355069415229	10	0.11969168121000581
CT20	B	2015-08-13	Diplotaxis	10	7.011639321273314e-4	12	0.028129786937752404
CT20	B	2015-08-13	Eutrochium	629	0.04410321133080914	11	0.07741935483870968
CT20	B	2015-08-13	Fagopyrum	2921	0.2048099845743935	5	0.2048099845743935
CT20	B	2015-08-13	Helianthus	29	0.002033375403169261	2	0.002033375403169261
CT20	B	2015-08-13	Hydrangea	3559	0.24954424344411724	31	0.3926313709996049
CT20	B	2015-08-13	Impatiens	12	8.413967185527977e-4	22	0.43260279286268427
CT20	B	2015-08-13	Lactuca	24	0.0016827934371055953	3	0.004788801571709233
CT20	B	2015-08-13	Lythrum	567	0.03975599495161969	10	0.09904013961605584
CT20	B	2015-08-13	Mikania	8	5.60931145701865e-4	15	0.5731828742117491
CT20	B	2015-08-13	Nymphaea	1653	0.11590239798064787	20	0.4034047992562896
CT20	B	2015-08-13	Plantago	788	0.055251717851633714	33	0.4561128526645768
CT20	B	2015-08-13	Potamogeton	8	5.60931145701865e-4	9	0.010183659053449494
CT20	B	2015-08-13	Raphanus	369	0.02587294909549853	18	0.4607216259419959
CT20	B	2015-08-13	Rhus	80	0.005609311457018651	11	0.5457356536746728
CT20	B	2015-08-13	Rosa	42	0.002944888514934792	35	0.5848170398689241
CT20	B	2015-08-13	Solidago	100	0.007011639321273314	22	0.1966766548624353
CT20	B	2015-08-13	Zinnia	19	0.0013322114710419297	5	0.004746306571294873
CT40	B	2015-08-19	Ambrosia	624	0.14168937329700274	12	0.39121606377378354
CT40	B	2015-08-19	Artemisia	1418	0.32198001816530425	16	0.602551275637819
CT40	B	2015-08-19	Daucus	63	0.01430517711171662	10	0.11969168121000581
CT40	B	2015-08-19	Eurybia	231	0.052452316076294275	14	0.3589812153218798
CT40	B	2015-08-19	Eutrochium	11	0.002497729336966394	11	0.07741935483870968
CT40	B	2015-08-19	Humulus	97	0.022025431425976384	9	0.09226467847157502
CT40	B	2015-08-19	Hydrangea	44	0.009990917347865577	31	0.3926313709996049
CT40	B	2015-08-19	Impatiens	580	0.13169845594913715	22	0.43260279286268427
CT40	B	2015-08-19	Lonicera	45	0.010217983651226158	10	0.03476505551194348
CT40	B	2015-08-19	Mikania	243	0.055177111716621256	15	0.5731828742117491
CT40	B	2015-08-19	Plantago	426	0.09673024523160763	33	0.4561128526645768
CT40	B	2015-08-19	Quercus	5	0.0011353315168029065	12	0.38469119579500655
CT40	B	2015-08-19	Rosa	45	0.010217983651226158	35	0.5848170398689241
CT40	B	2015-08-19	Salix	4	9.082652134423251e-4	5	0.33272010512483574
CT40	B	2015-08-19	Solidago	338	0.07674841053587647	22	0.1966766548624353
CT40	B	2015-08-19	Trifolium	32	0.007266121707538601	33	0.23556161891768987
CT40	B	2015-08-19	Xanthium	191	0.04336966394187103	1	0.04336966394187103
CT33	B	2015-08-25	Ambrosia	5202	0.39121606377378354	12	0.39121606377378354
CT33	B	2015-08-25	Diplotaxis	93	0.006994058810257953	12	0.028129786937752404
CT33	B	2015-08-25	Hydrangea	494	0.037151237121155145	31	0.3926313709996049
CT33	B	2015-08-25	Impatiens	1212	0.09114837933368429	22	0.43260279286268427
CT33	B	2015-08-25	Plantago	1572	0.11822215537339249	33	0.4561128526645768
CT33	B	2015-08-25	Raphanus	2948	0.22170414379183273	18	0.4607216259419959
CT33	B	2015-08-25	Rosa	33	0.0024817628036399187	35	0.5848170398689241
CT33	B	2015-08-25	Salvia	472	0.0354967285853952	2	0.03876938469234617
CT33	B	2015-08-25	Solidago	1248	0.0938557569376551	22	0.1966766548624353
CT10	B	2015-09-02	Ageratina	92	0.016893132574366507	2	0.016893132574366507
CT10	B	2015-09-02	Amaranthus	4	7.344840249724568e-4	1	7.344840249724568e-4
CT10	B	2015-09-02	Ambrosia	1332	0.24458318031582812	12	0.39121606377378354
CT10	B	2015-09-02	Clematis	360	0.06610356224752112	14	0.15509058092118458
CT10	B	2015-09-02	Erechtites	30	0.005508630187293426	11	0.10987199379363848
CT10	B	2015-09-02	Eupatorium	11	0.0020198310686742565	6	0.12497657860221098
CT10	B	2015-09-02	Eurybia	4	7.344840249724568e-4	14	0.3589812153218798
CT10	B	2015-09-02	Euthamia	13	0.0023870730811604846	12	0.11705069124423963
CT10	B	2015-09-02	Fagopyrum	62	0.011384502387073081	5	0.2048099845743935
CT10	B	2015-09-02	Gaillardia	35	0.006426735218508998	2	0.006426735218508998
CT10	B	2015-09-02	Impatiens	2274	0.4175541681968417	22	0.43260279286268427
CT10	B	2015-09-02	Persicaria	4	7.344840249724568e-4	7	0.0036850271528316523
CT10	B	2015-09-02	Phytolacca	25	0.004590525156077855	17	0.016060738793984522
CT10	B	2015-09-02	Plantago	508	0.09327947117150202	33	0.4561128526645768
CT10	B	2015-09-02	Rorippa	16	0.0029379360998898272	5	0.2579549864183159
CT10	B	2015-09-02	Rosa	305	0.05600440690414984	35	0.5848170398689241
CT10	B	2015-09-02	Salix	3	5.508630187293427e-4	5	0.33272010512483574
CT10	B	2015-09-02	Solidago	335	0.06151303709144326	22	0.1966766548624353
CT10	B	2015-09-02	Trifolium	15	0.002754315093646713	33	0.23556161891768987
CT10	B	2015-09-02	Zinnia	3	5.508630187293427e-4	5	0.004746306571294873
CT2	B	2015-09-17	Ageratina	149	0.009960558860886422	2	0.016893132574366507
CT2	B	2015-09-17	Ambrosia	189	0.012634534394010294	12	0.39121606377378354
CT2	B	2015-09-17	Artemisia	806	0.05388060699244602	16	0.602551275637819
CT2	B	2015-09-17	Buddleja	40	0.0026739755331238717	16	0.048520544103211334
CT2	B	2015-09-17	Clematis	2320	0.15509058092118458	14	0.15509058092118458
CT2	B	2015-09-17	Dasiphora	68	0.004545758406310582	8	0.04029785370127026
CT2	B	2015-09-17	Delosperma	105	0.0070191857744501636	2	0.0070191857744501636
CT2	B	2015-09-17	Erechtites	97	0.006484390667825389	11	0.10987199379363848
CT2	B	2015-09-17	Eurybia	5370	0.3589812153218798	14	0.3589812153218798
CT2	B	2015-09-17	Euthamia	103	0.00688548699779397	12	0.11705069124423963
CT2	B	2015-09-17	Fagopyrum	87	0.005815896784544422	5	0.2048099845743935
CT2	B	2015-09-17	Humulus	11	7.353432716090647e-4	9	0.09226467847157502
CT2	B	2015-09-17	Hydrangea	797	0.05327896249749315	31	0.3926313709996049
CT2	B	2015-09-17	Ilex	13	8.690420482652584e-4	14	0.3223375204806117
CT2	B	2015-09-17	Impatiens	1699	0.11357711076943645	22	0.43260279286268427
CT2	B	2015-09-17	Lonicera	25	0.0016712347082024198	10	0.03476505551194348
CT2	B	2015-09-17	Lotus	90	0.006016444949528712	8	0.056955855730399664
CT2	B	2015-09-17	Quercus	225	0.01504111237382178	12	0.38469119579500655
CT2	B	2015-09-17	Rosa	297	0.01985426833344475	35	0.5848170398689241
CT2	B	2015-09-17	Solidago	2108	0.14091851059562804	22	0.1966766548624353
CT2	B	2015-09-17	Symphyotrichum	178	0.01189919112240123	6	0.146784715750233
CT2	B	2015-09-17	Syringa	60	0.004010963299685808	14	0.05913272010512484
CT2	B	2015-09-17	Trifolium	36	0.0024065779798114846	33	0.23556161891768987
CT2	B	2015-09-17	Zinnia	71	0.004746306571294873	5	0.004746306571294873
CT22	B	2015-09-23	Ambrosia	15	8.829762185071816e-4	12	0.39121606377378354
CT22	B	2015-09-23	Artemisia	896	0.05274311278549564	16	0.602551275637819
CT22	B	2015-09-23	Buddleja	65	0.0038262302801977868	16	0.048520544103211334
CT22	B	2015-09-23	Capsicum	18	0.0010595714622086178	1	0.0010595714622086178
CT22	B	2015-09-23	Clematis	2062	0.12137979750412056	14	0.15509058092118458
CT22	B	2015-09-23	Delosperma	39	0.002295738168118672	2	0.0070191857744501636
CT22	B	2015-09-23	Ericameria	13	7.652460560395574e-4	2	9.319664492078285e-4
CT22	B	2015-09-23	Eurybia	5793	0.3410054155874735	14	0.3589812153218798
CT22	B	2015-09-23	Euthamia	64	0.0037673651989639746	12	0.11705069124423963
CT22	B	2015-09-23	Fagopyrum	22	0.0012950317871438662	5	0.2048099845743935
CT22	B	2015-09-23	Hydrangea	4042	0.23793265834706853	31	0.3926313709996049
CT22	B	2015-09-23	Ilex	14	8.241111372733694e-4	14	0.3223375204806117
CT22	B	2015-09-23	Impatiens	12	7.063809748057452e-4	22	0.43260279286268427
CT22	B	2015-09-23	Lonicera	35	0.002060277843183424	10	0.03476505551194348
CT22	B	2015-09-23	Phytolacca	49	0.002884388980456793	17	0.016060738793984522
CT22	B	2015-09-23	Plantago	88	0.005180127148575465	33	0.4561128526645768
CT22	B	2015-09-23	Potamogeton	173	0.010183659053449494	9	0.010183659053449494
CT22	B	2015-09-23	Quercus	1163	0.06846008947492348	12	0.38469119579500655
CT22	B	2015-09-23	Rosa	33	0.0019425476807157995	35	0.5848170398689241
CT22	B	2015-09-23	Solidago	1371	0.0807040263715564	22	0.1966766548624353
CT22	B	2015-09-23	Symphyotrichum	785	0.0462090887685425	6	0.146784715750233
CT22	B	2015-09-23	Syringa	103	0.006063103367082647	14	0.05913272010512484
CT22	B	2015-09-23	Viburnum	54	0.0031787143866258537	17	0.35918579171952486
CT22	B	2015-09-23	Zinnia	27	0.0015893571933129269	5	0.004746306571294873
CT25	C	2015-05-28	Barbarea	146	0.008418867489332257	1	0.008418867489332257
CT25	C	2015-05-28	Cardamine	51	0.0029408372736708568	2	0.004308023694130318
CT25	C	2015-05-28	Carya	112	0.006458309306885019	4	0.06769706336939722
CT25	C	2015-05-28	Celastrus	5212	0.3005420366739707	10	0.3005420366739707
CT25	C	2015-05-28	Chelidonium	412	0.023757352093184178	12	0.09788867562380038
CT25	C	2015-05-28	Deutzia	3450	0.1989389920424403	1	0.1989389920424403
CT25	C	2015-05-28	Elaeagnus	171	0.00986045438819052	2	0.00986045438819052
CT25	C	2015-05-28	Genista	207	0.011936339522546418	2	0.01825525040387722
CT25	C	2015-05-28	Plantago	764	0.044054895629108526	33	0.4561128526645768
CT25	C	2015-05-28	Prunus	102	0.0058816745473417135	2	0.0058816745473417135
CT25	C	2015-05-28	Ranunculus	83	0.004786068504209434	3	0.004786068504209434
CT25	C	2015-05-28	Robinia	73	0.0042094337446661285	4	0.022832525578890685
CT25	C	2015-05-28	Rosa	253	0.014588859416445624	35	0.5848170398689241
CT25	C	2015-05-28	Trifolium	32	0.0018452312305385769	33	0.23556161891768987
CT25	C	2015-05-28	Viburnum	6229	0.35918579171952486	17	0.35918579171952486
CT16	C	2015-06-04	Artemisia	17	9.154550350026925e-4	16	0.602551275637819
CT16	C	2015-06-04	Carya	19	0.0010231556273559504	4	0.06769706336939722
CT16	C	2015-06-04	Celastrus	3831	0.2063004846526656	10	0.3005420366739707
CT16	C	2015-06-04	Genista	339	0.01825525040387722	2	0.01825525040387722
CT16	C	2015-06-04	Plantago	1427	0.07684437264404954	33	0.4561128526645768
CT16	C	2015-06-04	Robinia	424	0.022832525578890685	4	0.022832525578890685
CT16	C	2015-06-04	Rosa	1249	0.06725901992460959	35	0.5848170398689241
CT16	C	2015-06-04	Toxicodendron	9905	0.53338718362951	10	0.53338718362951
CT16	C	2015-06-04	Trifolium	1266	0.06817447495961228	33	0.23556161891768987
CT16	C	2015-06-04	Viburnum	13	7.000538502961766e-4	17	0.35918579171952486
CT16	C	2015-06-04	Weigela	12	6.462035541195477e-4	4	0.001529219006007646
CT24	C	2015-06-11	Carya	438	0.06769706336939722	4	0.06769706336939722
CT24	C	2015-06-11	Celastrus	12	0.0018547140649149924	10	0.3005420366739707
CT24	C	2015-06-11	Dactylis	5	7.727975270479134e-4	1	7.727975270479134e-4
CT24	C	2015-06-11	Plantago	53	0.008191653786707883	33	0.4561128526645768
CT24	C	2015-06-11	Ranunculus	9	0.0013910355486862441	3	0.004786068504209434
CT24	C	2015-06-11	Rosa	2393	0.36986089644513137	35	0.5848170398689241
CT24	C	2015-06-11	Silene	26	0.00401854714064915	1	0.00401854714064915
CT24	C	2015-06-11	Toxicodendron	2908	0.44945904173106643	10	0.53338718362951
CT24	C	2015-06-11	Trifolium	606	0.09366306027820712	33	0.23556161891768987
CT46	C	2015-06-19	Artemisia	3	0.00411522633744856	16	0.602551275637819
CT46	C	2015-06-19	Celastrus	11	0.015089163237311385	10	0.3005420366739707
CT46	C	2015-06-19	Chelidonium	2	0.0027434842249657062	12	0.09788867562380038
CT46	C	2015-06-19	Cirsium	1	0.0013717421124828531	10	0.09309021113243762
CT46	C	2015-06-19	Daucus	1	0.0013717421124828531	10	0.11969168121000581
CT46	C	2015-06-19	Erigeron	1	0.0013717421124828531	9	0.26330150068212826
CT46	C	2015-06-19	Eurybia	1	0.0013717421124828531	14	0.3589812153218798
CT46	C	2015-06-19	Itea	5	0.006858710562414266	1	0.006858710562414266
CT46	C	2015-06-19	Paeonia	1	0.0013717421124828531	2	0.048589644513137555
CT46	C	2015-06-19	Phedimus	3	0.00411522633744856	7	0.24172185430463577
CT46	C	2015-06-19	Rhus	37	0.05075445816186557	11	0.5457356536746728
CT46	C	2015-06-19	Rosa	149	0.20438957475994513	35	0.5848170398689241
CT46	C	2015-06-19	Rubus	1	0.0013717421124828531	5	0.0032310177705977385
CT46	C	2015-06-19	Sambucus	418	0.5733882030178327	14	0.5733882030178327
CT46	C	2015-06-19	Sedum	14	0.019204389574759947	2	0.028422010004547523
CT46	C	2015-06-19	Toxicodendron	58	0.07956104252400549	10	0.53338718362951
CT46	C	2015-06-19	Trifolium	17	0.023319615912208505	33	0.23556161891768987
CT46	C	2015-06-19	Viburnum	5	0.006858710562414266	17	0.35918579171952486
CT46	C	2015-06-19	Wisteria	1	0.0013717421124828531	2	0.02482612055641422
CT37	C	2015-06-25	Ailanthus	8	0.0019193857965451055	1	0.0019193857965451055
CT37	C	2015-06-25	Castanea	411	0.0986084452975048	1	0.0986084452975048
CT37	C	2015-06-25	Centaurea	14	0.0033589251439539347	5	0.03498808021315383
CT37	C	2015-06-25	Chelidonium	408	0.09788867562380038	12	0.09788867562380038
CT37	C	2015-06-25	Cirsium	388	0.09309021113243762	10	0.09309021113243762
CT37	C	2015-06-25	Hypericum	31	0.007437619961612284	13	0.21799116997792495
CT37	C	2015-06-25	Ilex	173	0.04150671785028791	14	0.3223375204806117
CT37	C	2015-06-25	Phedimus	3	7.197696737044146e-4	7	0.24172185430463577
CT37	C	2015-06-25	Plantago	171	0.04102687140115163	33	0.4561128526645768
CT37	C	2015-06-25	Quercus	175	0.041986564299424184	12	0.38469119579500655
CT37	C	2015-06-25	Raphanus	459	0.11012476007677544	18	0.4607216259419959
CT37	C	2015-06-25	Rhodiola	5	0.0011996161228406909	1	0.0011996161228406909
CT37	C	2015-06-25	Rhus	10	0.0023992322456813818	11	0.5457356536746728
CT37	C	2015-06-25	Rosa	193	0.04630518234165067	35	0.5848170398689241
CT37	C	2015-06-25	Sambucus	1027	0.24640115163147794	14	0.5733882030178327
CT37	C	2015-06-25	Tilia	7	0.0016794625719769674	4	0.18659658344283836
CT37	C	2015-06-25	Toxicodendron	3	7.197696737044146e-4	10	0.53338718362951
CT37	C	2015-06-25	Trifolium	189	0.04534548944337812	33	0.23556161891768987
CT37	C	2015-06-25	Verbascum	480	0.11516314779270634	11	0.17764774722059684
CT12	C	2015-07-02	Artemisia	69	0.015688949522510234	16	0.602551275637819
CT12	C	2015-07-02	Chelidonium	303	0.0688949522510232	12	0.09788867562380038
CT12	C	2015-07-02	Cirsium	20	0.004547521600727604	10	0.09309021113243762
CT12	C	2015-07-02	Crepis	8	0.0018190086402910413	6	0.23306635024226244
CT12	C	2015-07-02	Dasiphora	3	6.821282401091405e-4	8	0.04029785370127026
CT12	C	2015-07-02	Dioscorea	4	9.095043201455207e-4	5	0.00148435715916876
CT12	C	2015-07-02	Diplotaxis	28	0.006366530241018645	12	0.028129786937752404
CT12	C	2015-07-02	Erigeron	1158	0.26330150068212826	9	0.26330150068212826
CT12	C	2015-07-02	Hypericum	28	0.006366530241018645	13	0.21799116997792495
CT12	C	2015-07-02	Ilex	264	0.06002728512960437	14	0.3223375204806117
CT12	C	2015-07-02	Impatiens	7	0.0015916325602546612	22	0.43260279286268427
CT12	C	2015-07-02	Ligustrum	14	0.0031832651205093224	8	0.07367387033398821
CT12	C	2015-07-02	Lonicera	4	9.095043201455207e-4	10	0.03476505551194348
CT12	C	2015-07-02	Melilotus	46	0.010459299681673489	1	0.010459299681673489
CT12	C	2015-07-02	Mikania	62	0.01409731696225557	15	0.5731828742117491
CT12	C	2015-07-02	Phedimus	87	0.019781718963165076	7	0.24172185430463577
CT12	C	2015-07-02	Raphanus	1005	0.22851296043656208	18	0.4607216259419959
CT12	C	2015-07-02	Rosa	34	0.007730786721236926	35	0.5848170398689241
CT12	C	2015-07-02	Sambucus	51	0.011596180081855388	14	0.5733882030178327
CT12	C	2015-07-02	Sedum	125	0.028422010004547523	2	0.028422010004547523
CT12	C	2015-07-02	Solidago	13	0.0029558890404729424	22	0.1966766548624353
CT12	C	2015-07-02	Syringa	8	0.0018190086402910413	14	0.05913272010512484
CT12	C	2015-07-02	Tilia	11	0.0025011368804001817	4	0.18659658344283836
CT12	C	2015-07-02	Trifolium	1036	0.23556161891768987	33	0.23556161891768987
CT6	C	2015-07-16	Achillea	1	5.518763796909492e-4	1	5.518763796909492e-4
CT6	C	2015-07-16	Arctium	192	0.10596026490066225	9	0.29943899018232817
CT6	C	2015-07-16	Artemisia	3	0.0016556291390728477	16	0.602551275637819
CT6	C	2015-07-16	Cephalanthus	1	5.518763796909492e-4	2	0.0030620308178585538
CT6	C	2015-07-16	Chelidonium	21	0.011589403973509934	12	0.09788867562380038
CT6	C	2015-07-16	Cirsium	14	0.00772626931567329	10	0.09309021113243762
CT6	C	2015-07-16	Daucus	3	0.0016556291390728477	10	0.11969168121000581
CT6	C	2015-07-16	Diplotaxis	5	0.0027593818984547464	12	0.028129786937752404
CT6	C	2015-07-16	Erigeron	160	0.08830022075055188	9	0.26330150068212826
CT6	C	2015-07-16	Humulus	1	5.518763796909492e-4	9	0.09226467847157502
CT6	C	2015-07-16	Hydrangea	29	0.016004415011037526	31	0.3926313709996049
CT6	C	2015-07-16	Hypericum	395	0.21799116997792495	13	0.21799116997792495
CT6	C	2015-07-16	Lythrum	9	0.004966887417218543	10	0.09904013961605584
CT6	C	2015-07-16	Parthenocissus	4	0.002207505518763797	6	0.047021943573667714
CT6	C	2015-07-16	Phedimus	438	0.24172185430463577	7	0.24172185430463577
CT6	C	2015-07-16	Phytolacca	8	0.004415011037527594	17	0.016060738793984522
CT6	C	2015-07-16	Plantago	325	0.1793598233995585	33	0.4561128526645768
CT6	C	2015-07-16	Raphanus	82	0.04525386313465784	18	0.4607216259419959
CT6	C	2015-07-16	Rhus	2	0.0011037527593818985	11	0.5457356536746728
CT6	C	2015-07-16	Rosa	22	0.012141280353200883	35	0.5848170398689241
CT6	C	2015-07-16	Taraxacum	3	0.0016556291390728477	4	0.09315595888762848
CT6	C	2015-07-16	Trifolium	83	0.045805739514348784	33	0.23556161891768987
CT6	C	2015-07-16	Verbascum	8	0.004415011037527594	11	0.17764774722059684
CT6	C	2015-07-16	Viburnum	3	0.0016556291390728477	17	0.35918579171952486
CT18	C	2015-07-23	Arctium	852	0.09970743124634289	9	0.29943899018232817
CT18	C	2015-07-23	Callicarpa	8	9.362200117027502e-4	1	9.362200117027502e-4
CT18	C	2015-07-23	Chelidonium	25	0.002925687536571094	12	0.09788867562380038
CT18	C	2015-07-23	Cirsium	53	0.00620245757753072	10	0.09309021113243762
CT18	C	2015-07-23	Diplotaxis	21	0.0024575775307197193	12	0.028129786937752404
CT18	C	2015-07-23	Erigeron	167	0.01954359274429491	9	0.26330150068212826
CT18	C	2015-07-23	Eurybia	5	5.851375073142189e-4	14	0.3589812153218798
CT18	C	2015-07-23	Hydrangea	280	0.032767700409596257	31	0.3926313709996049
CT18	C	2015-07-23	Hypericum	1570	0.18373317729666472	13	0.21799116997792495
CT18	C	2015-07-23	Leucanthemum	5	5.851375073142189e-4	2	0.007209175314036046
CT18	C	2015-07-23	Parthenocissus	34	0.003978935049736688	6	0.047021943573667714
CT18	C	2015-07-23	Phedimus	1120	0.13107080163838503	7	0.24172185430463577
CT18	C	2015-07-23	Phytolacca	7	8.191925102399064e-4	17	0.016060738793984522
CT18	C	2015-07-23	Plantago	2424	0.2836746635459333	33	0.4561128526645768
CT18	C	2015-07-23	Raphanus	388	0.04540667056758338	18	0.4607216259419959
CT18	C	2015-07-23	Rosa	7	8.191925102399064e-4	35	0.5848170398689241
CT18	C	2015-07-23	Sambucus	8	9.362200117027502e-4	14	0.5733882030178327
CT18	C	2015-07-23	Trifolium	34	0.003978935049736688	33	0.23556161891768987
CT18	C	2015-07-23	Verbascum	1518	0.17764774722059684	11	0.17764774722059684
CT39	C	2015-07-30	Ambrosia	5	0.006418485237483954	12	0.39121606377378354
CT39	C	2015-07-30	Arctium	130	0.1668806161745828	9	0.29943899018232817
CT39	C	2015-07-30	Chelidonium	1	0.0012836970474967907	12	0.09788867562380038
CT39	C	2015-07-30	Cirsium	6	0.007702182284980745	10	0.09309021113243762
CT39	C	2015-07-30	Daucus	50	0.06418485237483953	10	0.11969168121000581
CT39	C	2015-07-30	Dioscorea	1	0.0012836970474967907	5	0.00148435715916876
CT39	C	2015-07-30	Erechtites	1	0.0012836970474967907	11	0.10987199379363848
CT39	C	2015-07-30	Erica	1	0.0012836970474967907	2	0.018115568388848785
CT39	C	2015-07-30	Erigeron	18	0.023106546854942234	9	0.26330150068212826
CT39	C	2015-07-30	Eupatorium	2	0.0025673940949935813	6	0.12497657860221098
CT39	C	2015-07-30	Eutrochium	15	0.019255455712451863	11	0.07741935483870968
CT39	C	2015-07-30	Humulus	1	0.0012836970474967907	9	0.09226467847157502
CT39	C	2015-07-30	Hydrangea	303	0.3889602053915276	31	0.3926313709996049
CT39	C	2015-07-30	Hypericum	112	0.14377406931964057	13	0.21799116997792495
CT39	C	2015-07-30	Impatiens	15	0.019255455712451863	22	0.43260279286268427
CT39	C	2015-07-30	Lagerstroemia	1	0.0012836970474967907	7	0.003949877417597385
CT39	C	2015-07-30	Lythrum	61	0.07830551989730423	10	0.09904013961605584
CT39	C	2015-07-30	Mikania	1	0.0012836970474967907	15	0.5731828742117491
CT39	C	2015-07-30	Nymphaea	1	0.0012836970474967907	20	0.4034047992562896
CT39	C	2015-07-30	Phedimus	1	0.0012836970474967907	7	0.24172185430463577
CT39	C	2015-07-30	Phytolacca	1	0.0012836970474967907	17	0.016060738793984522
CT39	C	2015-07-30	Plantago	24	0.03080872913992298	33	0.4561128526645768
CT39	C	2015-07-30	Quercus	2	0.0025673940949935813	12	0.38469119579500655
CT39	C	2015-07-30	Raphanus	3	0.0038510911424903724	18	0.4607216259419959
CT39	C	2015-07-30	Rosa	2	0.0025673940949935813	35	0.5848170398689241
CT39	C	2015-07-30	Sempervivum	1	0.0012836970474967907	1	0.0012836970474967907
CT39	C	2015-07-30	Solidago	4	0.005134788189987163	22	0.1966766548624353
CT39	C	2015-07-30	Taraxacum	1	0.0012836970474967907	4	0.09315595888762848
CT39	C	2015-07-30	Thalictrum	1	0.0012836970474967907	3	0.04764086120018323
CT39	C	2015-07-30	Trifolium	9	0.011553273427471117	33	0.23556161891768987
CT39	C	2015-07-30	Viburnum	5	0.006418485237483954	17	0.35918579171952486
CT36	C	2015-08-07	Arctium	851	0.12376381617219313	9	0.29943899018232817
CT36	C	2015-08-07	Buddleja	6	8.726003490401396e-4	16	0.048520544103211334
CT36	C	2015-08-07	Cirsium	349	0.05075625363583479	10	0.09309021113243762
CT36	C	2015-08-07	Clematis	110	0.015997673065735893	14	0.15509058092118458
CT36	C	2015-08-07	Coreopsis	6	8.726003490401396e-4	5	0.006110999799639351
CT36	C	2015-08-07	Dasiphora	18	0.002617801047120419	8	0.04029785370127026
CT36	C	2015-08-07	Daucus	823	0.11969168121000581	10	0.11969168121000581
CT36	C	2015-08-07	Erigeron	4	5.817335660267597e-4	9	0.26330150068212826
CT36	C	2015-08-07	Euthamia	11	0.0015997673065735892	12	0.11705069124423963
CT36	C	2015-08-07	Hydrangea	2542	0.36969168121000584	31	0.3926313709996049
CT36	C	2015-08-07	Hypericum	54	0.007853403141361256	13	0.21799116997792495
CT36	C	2015-08-07	Impatiens	124	0.018033740546829553	22	0.43260279286268427
CT36	C	2015-08-07	Lagerstroemia	9	0.0013089005235602095	7	0.003949877417597385
CT36	C	2015-08-07	Lythrum	681	0.09904013961605584	10	0.09904013961605584
CT36	C	2015-08-07	Phytolacca	5	7.271669575334497e-4	17	0.016060738793984522
CT36	C	2015-08-07	Plantago	215	0.031268179173938336	33	0.4561128526645768
CT36	C	2015-08-07	Rosa	14	0.002036067481093659	35	0.5848170398689241
CT36	C	2015-08-07	Solidago	1015	0.1476148923792903	22	0.1966766548624353
CT36	C	2015-08-07	Trifolium	33	0.004799301919720768	33	0.23556161891768987
CT17	C	2015-08-13	Aralia	114	0.011420557002604689	4	0.02473299606520517
CT17	C	2015-08-13	Arctium	2989	0.29943899018232817	9	0.29943899018232817
CT17	C	2015-08-13	Buddleja	9	9.016229212582649e-4	16	0.048520544103211334
CT17	C	2015-08-13	Cirsium	187	0.018733720697255058	10	0.09309021113243762
CT17	C	2015-08-13	Clematis	136	0.013624524143458225	14	0.15509058092118458
CT17	C	2015-08-13	Coreopsis	61	0.006110999799639351	5	0.006110999799639351
CT17	C	2015-08-13	Dasiphora	7	7.012622720897616e-4	8	0.04029785370127026
CT17	C	2015-08-13	Daucus	139	0.013925065117210979	10	0.11969168121000581
CT17	C	2015-08-13	Echinacea	7	7.012622720897616e-4	6	0.009296380221951077
CT17	C	2015-08-13	Eutrochium	37	0.003706672009617311	11	0.07741935483870968
CT17	C	2015-08-13	Helenium	13	0.0013023442195952714	3	0.019815668202764977
CT17	C	2015-08-13	Hydrangea	3904	0.39110398717691847	31	0.3926313709996049
CT17	C	2015-08-13	Hypericum	46	0.004608294930875576	13	0.21799116997792495
CT17	C	2015-08-13	Lycium	52	0.005209376878381086	3	0.005209376878381086
CT17	C	2015-08-13	Lythrum	893	0.08946102985373673	10	0.09904013961605584
CT17	C	2015-08-13	Mikania	1013	0.10148266880384692	15	0.5731828742117491
CT17	C	2015-08-13	Phedimus	9	9.016229212582649e-4	7	0.24172185430463577
CT17	C	2015-08-13	Plantago	32	0.003205770386696053	33	0.4561128526645768
CT17	C	2015-08-13	Rosa	27	0.0027048687637747947	35	0.5848170398689241
CT17	C	2015-08-13	Solidago	153	0.015327589661390502	22	0.1966766548624353
CT17	C	2015-08-13	Trifolium	140	0.014025245441795231	33	0.23556161891768987
CT1	C	2015-08-20	Ambrosia	443	0.08300543376428705	12	0.39121606377378354
CT1	C	2015-08-20	Aralia	132	0.02473299606520517	4	0.02473299606520517
CT1	C	2015-08-20	Arctium	257	0.04815439385422522	9	0.29943899018232817
CT1	C	2015-08-20	Buddleja	144	0.026981450252951095	16	0.048520544103211334
CT1	C	2015-08-20	Clematis	753	0.14109050028105677	14	0.15509058092118458
CT1	C	2015-08-20	Coreopsis	16	0.002997938916994566	5	0.006110999799639351
CT1	C	2015-08-20	Dasiphora	3	5.621135469364812e-4	8	0.04029785370127026
CT1	C	2015-08-20	Daucus	34	0.006370620198613453	10	0.11969168121000581
CT1	C	2015-08-20	Echinacea	3	5.621135469364812e-4	6	0.009296380221951077
CT1	C	2015-08-20	Erechtites	4	7.494847292486415e-4	11	0.10987199379363848
CT1	C	2015-08-20	Erigeron	13	0.0024358253700580853	9	0.26330150068212826
CT1	C	2015-08-20	Eupatorium	667	0.12497657860221098	6	0.12497657860221098
CT1	C	2015-08-20	Euthamia	188	0.03522578227468615	12	0.11705069124423963
CT1	C	2015-08-20	Eutrochium	280	0.05246393104740491	11	0.07741935483870968
CT1	C	2015-08-20	Humulus	117	0.021922428330522766	9	0.09226467847157502
CT1	C	2015-08-20	Hydrangea	1372	0.25707326213228404	31	0.3926313709996049
CT1	C	2015-08-20	Hylotelephium	10	0.001873711823121604	1	0.001873711823121604
CT1	C	2015-08-20	Hypericum	3	5.621135469364812e-4	13	0.21799116997792495
CT1	C	2015-08-20	Impatiens	38	0.007120104927862095	22	0.43260279286268427
CT1	C	2015-08-20	Lactuca	3	5.621135469364812e-4	3	0.004788801571709233
CT1	C	2015-08-20	Lagerstroemia	8	0.001498969458497283	7	0.003949877417597385
CT1	C	2015-08-20	Lythrum	32	0.005995877833989132	10	0.09904013961605584
CT1	C	2015-08-20	Mikania	22	0.004122166010867528	15	0.5731828742117491
CT1	C	2015-08-20	Persicaria	8	0.001498969458497283	7	0.0036850271528316523
CT1	C	2015-08-20	Plantago	149	0.027918306164511898	33	0.4561128526645768
CT1	C	2015-08-20	Potamogeton	3	5.621135469364812e-4	9	0.010183659053449494
CT1	C	2015-08-20	Rosa	4	7.494847292486415e-4	35	0.5848170398689241
CT1	C	2015-08-20	Scorzoneroides	152	0.02848041971144838	1	0.02848041971144838
CT1	C	2015-08-20	Solidago	467	0.08750234213977891	22	0.1966766548624353
CT1	C	2015-08-20	Trifolium	3	5.621135469364812e-4	33	0.23556161891768987
CT45	C	2015-08-28	Ambrosia	23	0.010599078341013824	12	0.39121606377378354
CT45	C	2015-08-28	Brassica	3	0.0013824884792626728	6	0.6311254711900915
CT45	C	2015-08-28	Buddleja	40	0.018433179723502304	16	0.048520544103211334
CT45	C	2015-08-28	Coreopsis	3	0.0013824884792626728	5	0.006110999799639351
CT45	C	2015-08-28	Dasiphora	3	0.0013824884792626728	8	0.04029785370127026
CT45	C	2015-08-28	Daucus	35	0.016129032258064516	10	0.11969168121000581
CT45	C	2015-08-28	Diplotaxis	5	0.002304147465437788	12	0.028129786937752404
CT45	C	2015-08-28	Echinacea	4	0.0018433179723502304	6	0.009296380221951077
CT45	C	2015-08-28	Erechtites	87	0.04009216589861751	11	0.10987199379363848
CT45	C	2015-08-28	Eupatorium	39	0.017972350230414748	6	0.12497657860221098
CT45	C	2015-08-28	Eurybia	2	9.216589861751152e-4	14	0.3589812153218798
CT45	C	2015-08-28	Euthamia	254	0.11705069124423963	12	0.11705069124423963
CT45	C	2015-08-28	Eutrochium	168	0.07741935483870968	11	0.07741935483870968
CT45	C	2015-08-28	Helenium	43	0.019815668202764977	3	0.019815668202764977
CT45	C	2015-08-28	Humulus	163	0.07511520737327189	9	0.09226467847157502
CT45	C	2015-08-28	Hydrangea	201	0.09262672811059908	31	0.3926313709996049
CT45	C	2015-08-28	Impatiens	815	0.37557603686635943	22	0.43260279286268427
CT45	C	2015-08-28	Lagerstroemia	5	0.002304147465437788	7	0.003949877417597385
CT45	C	2015-08-28	Lythrum	16	0.007373271889400922	10	0.09904013961605584
CT45	C	2015-08-28	Mikania	41	0.01889400921658986	15	0.5731828742117491
CT45	C	2015-08-28	Nymphaea	2	9.216589861751152e-4	20	0.4034047992562896
CT45	C	2015-08-28	Persicaria	3	0.0013824884792626728	7	0.0036850271528316523
CT45	C	2015-08-28	Phytolacca	6	0.0027649769585253456	17	0.016060738793984522
CT45	C	2015-08-28	Plantago	37	0.017050691244239632	33	0.4561128526645768
CT45	C	2015-08-28	Quercus	6	0.0027649769585253456	12	0.38469119579500655
CT45	C	2015-08-28	Raphanus	70	0.03225806451612903	18	0.4607216259419959
CT45	C	2015-08-28	Rosa	2	9.216589861751152e-4	35	0.5848170398689241
CT45	C	2015-08-28	Solidago	64	0.029493087557603687	22	0.1966766548624353
CT45	C	2015-08-28	Trifolium	21	0.00967741935483871	33	0.23556161891768987
CT45	C	2015-08-28	Verbena	2	9.216589861751152e-4	1	9.216589861751152e-4
CT45	C	2015-08-28	Viburnum	3	0.0013824884792626728	17	0.35918579171952486
CT8	C	2015-09-03	Arctium	33	0.0032001551590380138	9	0.29943899018232817
CT8	C	2015-09-03	Buddleja	153	0.014837083010085338	16	0.048520544103211334
CT8	C	2015-09-03	Erechtites	1133	0.10987199379363848	11	0.10987199379363848
CT8	C	2015-09-03	Eurybia	14	0.0013576415826221878	14	0.3589812153218798
CT8	C	2015-09-03	Euthamia	783	0.07593095422808378	12	0.11705069124423963
CT8	C	2015-09-03	Eutrochium	43	0.004169899146625291	11	0.07741935483870968
CT8	C	2015-09-03	Humulus	768	0.07447633824670287	9	0.09226467847157502
CT8	C	2015-09-03	Impatiens	4461	0.43260279286268427	22	0.43260279286268427
CT8	C	2015-09-03	Lagerstroemia	28	0.0027152831652443757	7	0.003949877417597385
CT8	C	2015-09-03	Lythrum	7	6.788207913110939e-4	10	0.09904013961605584
CT8	C	2015-09-03	Mikania	16	0.0015515903801396431	15	0.5731828742117491
CT8	C	2015-09-03	Persicaria	38	0.0036850271528316523	7	0.0036850271528316523
CT8	C	2015-09-03	Phytolacca	63	0.0061093871217998445	17	0.016060738793984522
CT8	C	2015-09-03	Potamogeton	25	0.002424359968968192	9	0.010183659053449494
CT8	C	2015-09-03	Quercus	379	0.0367532971295578	12	0.38469119579500655
CT8	C	2015-09-03	Raphanus	24	0.0023273855702094647	18	0.4607216259419959
CT8	C	2015-09-03	Sicyos	441	0.042765709852598914	1	0.042765709852598914
CT8	C	2015-09-03	Solidago	1296	0.1256788207913111	22	0.1966766548624353
CT8	C	2015-09-03	Syringa	48	0.004654771140418929	14	0.05913272010512484
CT8	C	2015-09-03	Viburnum	520	0.0504266873545384	17	0.35918579171952486
CT9	C	2015-09-10	Arctium	10	0.001362026695723236	9	0.29943899018232817
CT9	C	2015-09-10	Artemisia	872	0.1187687278670662	16	0.602551275637819
CT9	C	2015-09-10	Buddleja	13	0.001770634704440207	16	0.048520544103211334
CT9	C	2015-09-10	Diplotaxis	12	0.0016344320348678834	12	0.028129786937752404
CT9	C	2015-09-10	Echinacea	7	9.534186870062653e-4	6	0.009296380221951077
CT9	C	2015-09-10	Erechtites	252	0.034323072732225554	11	0.10987199379363848
CT9	C	2015-09-10	Eurybia	4	5.448106782892945e-4	14	0.3589812153218798
CT9	C	2015-09-10	Euthamia	115	0.015663307000817216	12	0.11705069124423963
CT9	C	2015-09-10	Fallopia	16	0.002179242713157178	1	0.002179242713157178
CT9	C	2015-09-10	Helenium	17	0.0023154453827295015	3	0.019815668202764977
CT9	C	2015-09-10	Humulus	596	0.08117679106510488	9	0.09226467847157502
CT9	C	2015-09-10	Hydrangea	10	0.001362026695723236	31	0.3926313709996049
CT9	C	2015-09-10	Ilex	4	5.448106782892945e-4	14	0.3223375204806117
CT9	C	2015-09-10	Impatiens	3003	0.40901661672568784	22	0.43260279286268427
CT9	C	2015-09-10	Lagerstroemia	29	0.003949877417597385	7	0.003949877417597385
CT9	C	2015-09-10	Lonicera	62	0.008444565513484064	10	0.03476505551194348
CT9	C	2015-09-10	Nuphar	11	0.0014982293652955599	5	0.0022272924815297697
CT9	C	2015-09-10	Persicaria	13	0.001770634704440207	7	0.0036850271528316523
CT9	C	2015-09-10	Phytolacca	11	0.0014982293652955599	17	0.016060738793984522
CT9	C	2015-09-10	Plantago	4	5.448106782892945e-4	33	0.4561128526645768
CT9	C	2015-09-10	Potamogeton	7	9.534186870062653e-4	9	0.010183659053449494
CT9	C	2015-09-10	Raphanus	176	0.023971669844728958	18	0.4607216259419959
CT9	C	2015-09-10	Solidago	1444	0.1966766548624353	22	0.1966766548624353
CT9	C	2015-09-10	Trifolium	9	0.0012258240261509125	33	0.23556161891768987
CT9	C	2015-09-10	Viburnum	619	0.08430945246526832	17	0.35918579171952486
CT42	C	2015-09-18	Artemisia	852	0.39701770736253494	16	0.602551275637819
CT42	C	2015-09-18	Bidens	6	0.0027958993476234857	4	0.011080045562804184
CT42	C	2015-09-18	Clematis	3	0.0013979496738117428	14	0.15509058092118458
CT42	C	2015-09-18	Erechtites	2	9.319664492078285e-4	11	0.10987199379363848
CT42	C	2015-09-18	Ericameria	2	9.319664492078285e-4	2	9.319664492078285e-4
CT42	C	2015-09-18	Eurybia	245	0.11416589002795899	14	0.3589812153218798
CT42	C	2015-09-18	Euthamia	9	0.004193849021435228	12	0.11705069124423963
CT42	C	2015-09-18	Humulus	198	0.09226467847157502	9	0.09226467847157502
CT42	C	2015-09-18	Impatiens	111	0.05172413793103448	22	0.43260279286268427
CT42	C	2015-09-18	Lagerstroemia	2	9.319664492078285e-4	7	0.003949877417597385
CT42	C	2015-09-18	Lonicera	64	0.02982292637465051	10	0.03476505551194348
CT42	C	2015-09-18	Plantago	18	0.008387698042870456	33	0.4561128526645768
CT42	C	2015-09-18	Potamogeton	2	9.319664492078285e-4	9	0.010183659053449494
CT42	C	2015-09-18	Solidago	250	0.11649580615097857	22	0.1966766548624353
CT42	C	2015-09-18	Symphyotrichum	315	0.146784715750233	6	0.146784715750233
CT42	C	2015-09-18	Syringa	51	0.023765144454799627	14	0.05913272010512484
CT42	C	2015-09-18	Trifolium	2	9.319664492078285e-4	33	0.23556161891768987
CT42	C	2015-09-18	Viburnum	12	0.005591798695246971	17	0.35918579171952486
