# Supplementary material for: A screening-level assessment of the pollinator-attractiveness of ornamental nursery stock using a honey bee foraging assay
Source: Sci Rep. 2020 Jan 21;10:831. doi: 10.1038/s41598-020-57858-2 (PMC6972849; doi:10.1038/s41598-020-57858-2)
Supplement: Supplementary file 4 — microscopy_data. [file 41598_2020_57858_MOESM4_ESM.csv]

site	date	family	genus	prop_vol	prop_count
C	2015-06-19	Sapindaceae	Acer	0.005688812700938	0.007389162561576
C	2015-06-19	Hippocastanaceae	Aesculus	0.0030340334405	0.00615763546798
C	2015-06-19	Lamiaceae	Ajuga	0.004147144458984	0.00615763546798
C	2015-06-25	Lamiaceae	Ajuga	0.006668105146978	0.006418485237484
C	2015-05-28	Lamiaceae	Ajuga	0.001125065071761	0.002040816326531
C	2015-06-19	Lamiaceae	Ajuga	0.004976573350781	0.007389162561576
B	2015-06-03	Lamiaceae	Ajuga	0.006266430195125	0.00944669365722
B	2015-08-25	Lamiaceae	Ajuga	0.000798818224515	0.000722543352601
B	2015-08-25	Lamiaceae	Ajuga	0.003994091122574	0.003612716763006
B	2015-09-02	Lamiaceae	Ajuga	0.014913634179805	0.013218098627351
B	2015-09-17	Lamiaceae	Ajuga	0.00043610031046	0.000406669377796
B	2015-08-19	Lamiaceae	Ajuga	0.017053904752866	0.014032496307238
B	2015-09-02	Lamiaceae	Ajuga	0.000573601314608	0.000508388408744
B	2015-09-17	Lamiaceae	Ajuga	0.001308300931381	0.001220008133388
A	2015-09-14	Amaryllidaceae	Allium	0.017743566935564	0.008948545861298
C	2015-06-19	Amaryllidaceae	Allium	0.000744831506257	0.001231527093596
A	2015-09-14	Asteraceae	Ambrosia	0.006807926471593	0.008948545861298
C	2015-08-20	Asteraceae	Ambrosia	0.017514910924084	0.05593451568895
C	2015-08-20	Asteraceae	Ambrosia	0.000142397649789	0.000454752160073
C	2015-08-07	Asteraceae	Ambrosia	0.001612003967067	0.012039127163281
C	2015-09-03	Asteraceae	Ambrosia	0.001827042854035	0.003761755485893
B	2015-08-25	Asteraceae	Ambrosia	0.024957363671625	0.091040462427746
B	2015-06-30	Asteraceae	Ambrosia	0.003997221638526	0.006451612903226
B	2015-08-25	Asteraceae	Ambrosia	0.040407160230251	0.147398843930636
B	2015-09-02	Asteraceae	Ambrosia	0.01962770049394	0.070157600406711
B	2015-09-17	Asteraceae	Ambrosia	0.003352187386426	0.012606750711672
B	2015-08-19	Asteraceae	Ambrosia	0.023368978505337	0.07754800590842
B	2015-07-08	Asteraceae	Ambrosia	0.006636718873753	0.017902813299233
B	2015-08-13	Asteraceae	Ambrosia	0.003066880757591	0.011695906432749
B	2015-08-19	Asteraceae	Ambrosia	0.022256170005083	0.073855243722304
B	2015-09-02	Asteraceae	Ambrosia	0.001422297137242	0.005083884087443
B	2015-07-08	Fabaceae	Amorpha	0.003292023250869	0.0153452685422
C	2015-06-04	Plantaginaceae	Antirrhinum	0.002147076440181	0.002481389578164
C	2015-06-25	Plantaginaceae	Antirrhinum	0.004033792002493	0.00385109114249
C	2015-05-28	Plantaginaceae	Antirrhinum	0.106626537459519	0.191836734693878
B	2015-06-03	Plantaginaceae	Antirrhinum	0.000902572250327	0.001349527665317
B	2015-07-22	Araliaceae	Aralia	0.005433355722742	0.002123142250531
A	2015-09-14	Asteraceae	Artemisia	0.756430437921738	0.803131991051454
A	2015-09-21	Asteraceae	Artemisia	0.781628616777855	0.8
C	2015-07-02	Asteraceae	Artemisia	0.000533449938693	0.000915750915751
B	2015-09-02	Asteraceae	Artemisia	0.001316941793743	0.001016776817489
B	2015-09-02	Berberidaceae	Berberis	0.021958175324833	0.01067615658363
B	2015-09-17	Berberidaceae	Berberis	0.000794974524277	0.000406669377796
B	2015-09-17	Berberidaceae	Berberis	0.000794974524277	0.000406669377796
A	2015-07-20	Brassicaceae	Brassica	0.132374402822962	0.375739644970414
A	2015-07-07	Brassicaceae	Brassica	0.228661928823663	0.181485992691839
A	2015-07-07	Brassicaceae	Brassica	0.173414751389758	0.137637028014616
C	2015-08-28	Brassicaceae	Brassica	0.000250450372629	0.000387446726075
B	2015-06-03	Brassicaceae	Brassica	0.013917213837236	0.022941970310391
B	2015-06-30	Brassicaceae	Brassica	0.026648144256841	0.043010752688172
B	2015-07-15	Brassicaceae	Brassica	0.003381948439539	0.008883248730964
B	2015-09-17	Brassicaceae	Brassica	0.007713338824467	0.021146807645384
B	2015-07-22	Brassicaceae	Brassica	0.015840687238315	0.016985138004246
B	2015-08-13	Brassicaceae	Brassica	0.000511146792932	0.001949317738791
B	2015-06-03	Brassicaceae	Brassica	0.074498027011086	0.12280701754386
A	2015-08-31	Scrophulariaceae	Buddleja	0.002196985752983	0.022556390977444
C	2015-08-28	Scrophulariaceae	Buddleja	0.005421073581345	0.04649360712902
C	2015-08-28	Scrophulariaceae	Buddleja	0.000225878065889	0.001937233630376
B	2015-08-25	Scrophulariaceae	Buddleja	0.000427938334561	0.00650289017341
B	2015-09-17	Scrophulariaceae	Buddleja	7.78750554393331E-05	0.001220008133388
B	2015-07-22	Scrophulariaceae	Buddleja	0.001386060133353	0.008492569002123
B	2015-08-13	Scrophulariaceae	Buddleja	0.000981626214135	0.015594541910331
B	2015-08-19	Scrophulariaceae	Buddleja	5.34270199024617E-05	0.000738552437223
B	2015-09-02	Scrophulariaceae	Buddleja	0.000375572289327	0.005592272496187
B	2015-09-17	Scrophulariaceae	Buddleja	7.78750554393331E-05	0.001220008133388
C	2015-09-03	Convolvulaceae	Calystegia	0.0267331373247	0.000626959247649
B	2015-08-25	Cannabaceae	Cannabis	0.002988423300094	0.000722543352601
B	2015-09-02	Cannabaceae	Cannabis	0.002145874344041	0.000508388408744
B	2015-09-17	Cannabaceae	Cannabis	0.004894426374972	0.001220008133388
B	2015-08-13	Cannabaceae	Cannabis	0.007711868077851	0.001949317738791
B	2015-09-02	Cannabaceae	Cannabis	0.021458743440414	0.005083884087443
B	2015-09-17	Cannabaceae	Cannabis	0.001631475458324	0.000406669377796
C	2015-06-11	Juglandaceae	Carya	0.022509402300255	0.005825242718447
C	2015-05-28	Juglandaceae	Carya	0.023316677813252	0.008163265306122
C	2015-06-25	Fagaceae	Castanea	0.000555675428915	0.00385109114249
C	2015-06-25	Fagaceae	Castanea	0.020559990869849	0.142490372272144
C	2015-07-02	Fagaceae	Castanea	0.002872650085369	0.029304029304029
C	2015-08-20	Chenopodiaceae	Chenopodium	0.000429146277897	0.000454752160073
C	2015-08-20	Chenopodiaceae	Chenopodium	0.000429146277897	0.000454752160073
B	2015-09-02	Chenopodiaceae	Chenopodium	0.000428640166052	0.000508388408744
B	2015-08-19	Chenopodiaceae	Chenopodium	0.00402442843631	0.004431314623338
B	2015-08-19	Chenopodiaceae	Chenopodium	0.001341476145437	0.001477104874446
B	2015-09-17	Chenopodiaceae	Chenopodium	0.000977665696001	0.001220008133388
C	2015-08-20	Asteraceae	Cirsium	0.001046862008696	0.000454752160073
C	2015-08-07	Asteraceae	Cirsium	0.002962734485939	0.00300978179082
C	2015-08-20	Asteraceae	Cirsium	0.005234310043481	0.002273760800364
C	2015-08-28	Asteraceae	Cirsium	0.002767006307145	0.00077489345215
C	2015-07-30	Asteraceae	Cirsium	0.013433828159386	0.004981320049813
C	2015-08-07	Asteraceae	Cirsium	0.00148136724297	0.00150489089541
C	2015-08-28	Asteraceae	Cirsium	0.001383503153572	0.000387446726075
C	2015-06-25	Ranunculaceae	Clematis	0.100844800062321	0.026957637997433
C	2015-06-25	Ranunculaceae	Clematis	0.04802133336301	0.012836970474968
B	2015-07-08	Ranunculaceae	Clematis	0.020483700227631	0.010230179028133
B	2015-09-17	Ranunculaceae	Clematis	0.012047048576307	0.019113460756405
C	2015-06-25	Cornaceae	Cornus	0.01409388022035	0.001283697047497
C	2015-05-28	Cornaceae	Cornus	0.130788171550946	0.022448979591837
B	2015-06-30	Cornaceae	Cornus	0.057647173795123	0.008602150537634
B	2015-07-08	Cornaceae	Cornus	0.015029508619401	0.002557544757033
A	2015-08-31	Asteraceae	Cosmos	0.093991758339239	0.037593984962406
C	2015-05-28	Rosaceae	Crataegus	0.016993170354728	0.018367346938776
B	2015-08-25	Cucurbitaceae	Cucurbita	0.093195459526722	0.000722543352601
C	2015-07-23	Fabaceae	Cytisus	0.014819465725827	0.024940617577197
C	2015-08-07	Fabaceae	Cytisus	0.000492556767715	0.00300978179082
C	2015-06-19	Rosaceae	Dasiphora	0.000288422803938	0.001231527093596
C	2015-07-02	Rosaceae	Dasiphora	0.005394198493637	0.021978021978022
B	2015-08-25	Rosaceae	Dasiphora	0.000206633081545	0.001445086705202
B	2015-07-08	Rosaceae	Dasiphora	0.00346174533847	0.017902813299233
B	2015-08-19	Rosaceae	Dasiphora	0.0013930713818	0.008862629246677
B	2015-09-02	Rosaceae	Dasiphora	0.001335378978855	0.009150991357397
B	2015-09-17	Rosaceae	Dasiphora	0.001015268222771	0.007320048800325
C	2015-08-07	Apiaceae	Daucus	0.000745002476421	0.009029345372461
C	2015-08-20	Apiaceae	Daucus	0.002632415400876	0.013642564802183
C	2015-08-28	Apiaceae	Daucus	0.000347892556839	0.001162340178226
C	2015-07-30	Apiaceae	Daucus	0.005348563142904	0.023661270236613
C	2015-08-07	Apiaceae	Daucus	0.001986673270455	0.024078254326561
C	2015-08-28	Apiaceae	Daucus	0.000115964185613	0.000387446726075
B	2015-08-13	Apiaceae	Daucus	0.018458790750881	0.126705653021442
B	2015-08-19	Apiaceae	Daucus	0.000989201273494	0.005908419497784
B	2015-09-02	Apiaceae	Daucus	7.90195561009293E-05	0.000508388408744
C	2015-05-28	Hydrangeaceae	Deutzia	0.030646062637175	0.191836734693878
B	2015-07-15	Dioscoreaceae	Dioscorea	0.000743545521207	0.00253807106599
A	2015-06-26	Elaeagnaceae	Elaeagnus	0.008020880584894	0.007751937984496
C	2015-05-28	Elaeagnaceae	Elaeagnus	0.002074194041766	0.002040816326531
B	2015-06-10	Elaeagnaceae	Elaeagnus	0.542887117314737	0.521008403361345
C	2015-05-28	Equisetaceae	Equisetum	0.011292834227391	0.008163265306122
A	2015-07-20	Polygonaceae	Eriogonum	0.341580159826131	0.260355029585799
A	2015-08-10	Polygonaceae	Eriogonum	0.019057701302847	0.008720930232558
A	2015-08-31	Polygonaceae	Eriogonum	0.008958122225815	0.005012531328321
A	2015-09-14	Polygonaceae	Eriogonum	0.022489971090827	0.006711409395973
A	2015-07-07	Polygonaceae	Eriogonum	0.007426918228426	0.00121802679659
B	2015-08-25	Polygonaceae	Eriogonum	0.001293596451332	0.002167630057803
B	2015-09-02	Polygonaceae	Eriogonum	0.011456222990633	0.018810371123538
B	2015-09-17	Polygonaceae	Eriogonum	0.004708103351704	0.008133387555917
B	2015-09-02	Polygonaceae	Eriogonum	0.012694733584215	0.020843924758516
B	2015-09-17	Polygonaceae	Eriogonum	0.000706215502756	0.001220008133388
C	2015-08-20	Asteraceae	Eupatorium	0.000820397982325	0.001819008640291
B	2015-07-15	Euphorbiaceae	Euphorbia	0.004217048136359	0.00507614213198
B	2015-08-25	Polygonaceae	Fagopyrum	0.011620020171179	0.005780346820809
B	2015-08-25	Polygonaceae	Fagopyrum	0.058100100855895	0.028901734104046
B	2015-09-02	Polygonaceae	Fagopyrum	0.014601823822325	0.00711743772242
B	2015-09-17	Polygonaceae	Fagopyrum	0.006343739099448	0.003253355022367
B	2015-08-19	Polygonaceae	Fagopyrum	0.153414714514913	0.069423929098966
B	2015-08-13	Polygonaceae	Fagopyrum	0.494775634100406	0.257309941520468
B	2015-08-19	Polygonaceae	Fagopyrum	0.150150571652894	0.06794682422452
B	2015-09-02	Polygonaceae	Fagopyrum	0.010429874158804	0.005083884087443
B	2015-09-17	Polygonaceae	Fagopyrum	0.003171869549724	0.001626677511183
C	2015-06-25	Rosaceae	Fragaria	0.002963602287546	0.00385109114249
A	2015-07-07	Oleaceae	Fraxinus	0.003988677888521	0.002436053593179
B	2015-07-22	Rubiaceae	Galium	0.001443482624592	0.002123142250531
B	2015-08-19	Rubiaceae	Galium	0.003250232755766	0.005169867060561
B	2015-06-03	Apiaceae	Heracleum	0.008487863121439	0.004048582995951
B	2015-08-25	Cannabaceae	Humulus	0.003565337667375	0.013005780346821
A	2015-08-10	Hydrangeaceae	Hydrangea	0.039459395302972	0.212209302325581
A	2015-08-31	Hydrangeaceae	Hydrangea	0.004420126098264	0.025062656641604
C	2015-07-23	Hydrangeaceae	Hydrangea	0.008533013674503	0.040380047505938
C	2015-08-20	Hydrangeaceae	Hydrangea	0.00544685660408	0.040018190086403
C	2015-09-03	Hydrangeaceae	Hydrangea	0.000132360357653	0.000626959247649
C	2015-07-02	Hydrangeaceae	Hydrangea	0.004682463970171	0.022893772893773
C	2015-08-07	Hydrangeaceae	Hydrangea	0.006481391979211	0.111361926260346
C	2015-08-20	Hydrangeaceae	Hydrangea	0.001176025857699	0.008640291041382
C	2015-08-28	Hydrangeaceae	Hydrangea	0.003026604741442	0.014335528864781
C	2015-06-19	Hydrangeaceae	Hydrangea	0.001442114019688	0.007389162561576
C	2015-07-30	Hydrangeaceae	Hydrangea	0.00873707984197	0.054794520547945
C	2015-08-07	Hydrangeaceae	Hydrangea	0.004861043984409	0.08352144469526
C	2015-08-28	Hydrangeaceae	Hydrangea	0.001145201794059	0.005424254165052
B	2015-08-25	Hydrangeaceae	Hydrangea	0.00740435208871	0.0621387283237
B	2015-08-25	Hydrangeaceae	Hydrangea	0.001635845228901	0.013728323699422
B	2015-09-02	Hydrangeaceae	Hydrangea	0.00043276170611	0.00355871886121
B	2015-09-17	Hydrangeaceae	Hydrangea	0.002115142130772	0.018300122000813
B	2015-08-19	Hydrangeaceae	Hydrangea	0.003482678454499	0.02658788774003
B	2015-07-22	Hydrangeaceae	Hydrangea	0.057097014618294	0.193205944798302
B	2015-08-13	Hydrangeaceae	Hydrangea	0.013775195721039	0.120857699805068
B	2015-08-19	Hydrangeaceae	Hydrangea	0.00183808029543	0.014032496307238
B	2015-09-02	Hydrangeaceae	Hydrangea	0.00105099271484	0.008642602948653
B	2015-09-17	Hydrangeaceae	Hydrangea	0.000846056852309	0.007320048800325
C	2015-08-20	Hypericaceae	Hypericum	0.000450925890999	0.008640291041382
C	2015-09-03	Hypericaceae	Hypericum	0.000343791017719	0.000626959247649
C	2015-08-07	Hypericaceae	Hypericum	0.000990710771427	0.044394281414598
C	2015-08-20	Hypericaceae	Hypericum	0.000688255307315	0.01318781264211
C	2015-08-28	Hypericaceae	Hypericum	0.001003673051632	0.012398295234405
C	2015-08-07	Hypericaceae	Hypericum	0.000973919063436	0.043641835966892
C	2015-08-28	Hypericaceae	Hypericum	6.27295657269919E-05	0.00077489345215
B	2015-07-22	Hypericaceae	Hypericum	0.007603529874391	0.012738853503185
A	2015-06-26	Aquifoliaceae	Ilex	0.00621515938179	0.006459948320413
A	2015-07-20	Aquifoliaceae	Ilex	0.023935272434843	0.026627218934911
A	2015-06-18	Aquifoliaceae	Ilex	0.015539687017994	0.022662889518414
A	2015-06-26	Aquifoliaceae	Ilex	0.00621515938179	0.006459948320413
A	2015-07-07	Aquifoliaceae	Ilex	0.010177111632562	0.002436053593179
A	2015-07-07	Aquifoliaceae	Ilex	0.076328337244211	0.018270401948843
C	2015-06-25	Aquifoliaceae	Ilex	0.018670694411538	0.007702182284981
C	2015-07-02	Aquifoliaceae	Ilex	0.013573271653369	0.008241758241758
C	2015-08-07	Aquifoliaceae	Ilex	0.001057877603388	0.002257336343115
B	2015-06-30	Aquifoliaceae	Ilex	0.055961102939366	0.025806451612903
A	2015-08-10	Balsaminaceae	Impatiens	0.012201483440202	0.017441860465116
A	2015-08-31	Balsaminaceae	Impatiens	0.03492108854367	0.052631578947369
A	2015-09-21	Balsaminaceae	Impatiens	0.003267292032597	0.00253164556962
C	2015-08-20	Balsaminaceae	Impatiens	0.002561472950351	0.0050022737608
C	2015-09-03	Balsaminaceae	Impatiens	0.137934060145291	0.173667711598746
C	2015-08-20	Balsaminaceae	Impatiens	0.002328611773046	0.004547521600728
C	2015-08-28	Balsaminaceae	Impatiens	0.019695534760109	0.024796590468811
C	2015-08-07	Balsaminaceae	Impatiens	0.003295113561796	0.015048908954101
C	2015-08-28	Balsaminaceae	Impatiens	0.021234248413243	0.026733824099186
C	2015-09-03	Balsaminaceae	Impatiens	0.121003525687024	0.152351097178683
B	2015-08-25	Balsaminaceae	Impatiens	0.003886902758774	0.008670520231214
B	2015-08-25	Balsaminaceae	Impatiens	0.003239085632312	0.007225433526012
B	2015-09-02	Balsaminaceae	Impatiens	0.004419144515769	0.009659379766141
B	2015-09-17	Balsaminaceae	Impatiens	0.006365952031928	0.014640097600651
B	2015-08-19	Balsaminaceae	Impatiens	0.000727904984014	0.001477104874446
B	2015-08-19	Balsaminaceae	Impatiens	0.00727904984014	0.014771048744461
B	2015-09-02	Balsaminaceae	Impatiens	0.009536048691923	0.020843924758516
A	2015-06-26	Iridaceae	Iris	0.291611825327257	0.098191214470284
A	2015-06-18	Iridaceae	Iris	0.779479873554476	0.368271954674221
A	2015-06-26	Iridaceae	Iris	0.241730855205489	0.081395348837209
A	2015-07-07	Iridaceae	Iris	0.01570738236345	0.00121802679659
C	2015-06-25	Asteraceae	Leucanthemum	0.012120736989501	0.001283697047497
C	2015-07-23	Asteraceae	Leucanthemum	0.00787138088199	0.001187648456057
C	2015-06-19	Asteraceae	Leucanthemum	0.007538340523558	0.001231527093596
C	2015-06-25	Asteraceae	Leucanthemum	0.024241473979002	0.002567394094994
C	2015-07-02	Asteraceae	Leucanthemum	0.023497509293975	0.003663003663004
C	2015-08-20	Asteraceae	Leucanthemum	0.001941291142284	0.000454752160073
C	2015-07-30	Asteraceae	Leucanthemum	0.031139457010737	0.006226650062267
C	2015-08-07	Asteraceae	Leucanthemum	0.005494067190054	0.00300978179082
A	2015-09-21	Asteraceae	Liatris	0.015041122931649	0.005063291139241
C	2015-06-19	Altingiaceae	Liquidambar	0.002559965715422	0.001231527093596
A	2015-08-31	Caprifoliaceae	Lonicera	0.334781571230158	0.040100250626567
C	2015-06-19	Caprifoliaceae	Lonicera	0.00863988428955	0.001231527093596
B	2015-08-25	Caprifoliaceae	Lonicera	0.037308750834586	0.002890173410405
A	2015-06-26	Fabaceae	Lotus	0.000463122546527	0.003875968992248
A	2015-07-20	Fabaceae	Lotus	0.000330284558225	0.002958579881657
A	2015-07-07	Fabaceae	Lotus	0.003159780764813	0.006090133982948
A	2015-07-07	Fabaceae	Lotus	0.001263912305925	0.002436053593179
B	2015-06-03	Fabaceae	Lotus	0.032426596578486	0.168690958164642
A	2015-08-31	Fabaceae	Lupinus	0.008304606146277	0.017543859649123
C	2015-07-30	Fabaceae	Lupinus	0.008527465123868	0.019925280199253
B	2015-08-13	Primulaceae	Lysimachia	0.001009672677396	0.007797270955166
C	2015-08-07	Lythraceae	Lythrum	0.010152142267902	0.021068472535741
C	2015-08-20	Lythraceae	Lythrum	0.008199291834781	0.007276034561164
C	2015-08-07	Lythraceae	Lythrum	0.005801224153087	0.012039127163281
C	2015-08-28	Lythraceae	Lythrum	0.000483249987823	0.000387446726075
B	2015-08-25	Lythraceae	Lythrum	0.009979521961974	0.010115606936416
B	2015-08-19	Lythraceae	Lythrum	0.00285758232164	0.003692762186115
B	2015-07-22	Lythraceae	Lythrum	0.228569236333462	0.093418259023355
B	2015-08-13	Lythraceae	Lythrum	0.058863917092201	0.062378167641326
A	2015-07-20	Magnoliaceae	Magnolia	0.019272462269264	0.002958579881657
B	2015-07-22	Magnoliaceae	Magnolia	0.036611788379557	0.002123142250531
A	2015-07-20	Asparagaceae	Maianthemum	0.013555347312698	0.005917159763314
C	2015-08-20	Fabaceae	Medicago	0.001084976331625	0.001364256480218
C	2015-08-07	Fabaceae	Medicago	0.004094136275754	0.012039127163281
C	2015-08-07	Fabaceae	Medicago	0.002302951655111	0.006772009029345
C	2015-06-19	Fabaceae	Melilotus	0.024944305931073	0.03448275862069
C	2015-06-25	Fabaceae	Melilotus	0.070187980843376	0.062901155327343
C	2015-06-19	Fabaceae	Melilotus	0.004454340344835	0.00615763546798
A	2015-06-26	Lamiaceae	Mentha	0.016041761169789	0.015503875968992
A	2015-08-31	Nymphaeaceae	Nuphar	0.016130408889562	0.005012531328321
A	2015-07-20	Nymphaeaceae	Nymphaea	0.460678149440375	0.304733727810651
A	2015-08-10	Nymphaeaceae	Nymphaea	0.036599039593224	0.01453488372093
A	2015-08-31	Nymphaeaceae	Nymphaea	0.02394234969893	0.010025062656642
A	2015-07-07	Nymphaeaceae	Nymphaea	0.025673218714104	0.003654080389769
B	2015-08-25	Nymphaeaceae	Nymphaea	0.005829492317904	0.003612716763006
B	2015-06-30	Nymphaeaceae	Nymphaea	0.172540965324685	0.047311827956989
B	2015-07-15	Nymphaeaceae	Nymphaea	0.049755406618304	0.030456852791878
B	2015-09-17	Nymphaeaceae	Nymphaea	0.001909503312502	0.001220008133388
B	2015-07-08	Nymphaeaceae	Nymphaea	0.027903453249074	0.012787723785166
B	2015-07-22	Nymphaeaceae	Nymphaea	0.016993159112587	0.004246284501062
B	2015-06-03	Nyssaceae	Nyssa	0.021180362140998	0.010796221322537
B	2015-06-10	Nyssaceae	Nyssa	0.009364316315689	0.005602240896359
B	2015-06-03	Nyssaceae	Nyssa	0.00529509053525	0.002699055330634
B	2015-08-25	Onagraceae	Oenothera	0.047929093470885	0.000722543352601
B	2015-08-13	Onagraceae	Oenothera	0.123684902981039	0.001949317738791
C	2015-06-04	Paeoniaceae	Paeonia	0.011451074347634	0.004962779156328
C	2015-06-19	Paeoniaceae	Paeonia	0.011150072893839	0.00615763546798
C	2015-05-28	Paeoniaceae	Paeonia	0.021174064176359	0.014285714285714
C	2015-06-04	Paeoniaceae	Paeonia	0.005725537173817	0.002481389578164
C	2015-06-19	Paeoniaceae	Paeonia	0.004460029157535	0.002463054187192
B	2015-06-03	Papaveraceae	Papaver	0.019187335253542	0.016194331983806
B	2015-06-30	Papaveraceae	Papaver	0.010709291512684	0.006451612903226
B	2015-07-08	Papaveraceae	Papaver	0.002540141397276	0.002557544757033
B	2015-06-03	Papaveraceae	Papaver	0.012791556835695	0.010796221322537
C	2015-05-28	Plantaginaceae	Penstemon	0.008708837036967	0.022448979591837
A	2015-08-31	Polygonaceae	Persicaria	0.022318585427132	0.005012531328321
C	2015-08-20	Polygonaceae	Persicaria	0.001941291142284	0.000454752160073
C	2015-09-03	Polygonaceae	Persicaria	0.003341642165588	0.000626959247649
C	2015-08-20	Polygonaceae	Persicaria	0.001941291142284	0.000454752160073
C	2015-08-28	Polygonaceae	Persicaria	0.002065170888131	0.000387446726075
C	2015-09-03	Polygonaceae	Persicaria	0.003341642165588	0.000626959247649
A	2015-09-14	Polemoniaceae	Phlox	0.018677438879541	0.002237136465324
A	2015-09-21	Polemoniaceae	Phlox	0.065777505531991	0.007594936708861
C	2015-08-28	Polemoniaceae	Phlox	0.009608013947261	0.00077489345215
B	2015-08-25	Polemoniaceae	Phlox	0.002700324854443	0.000722543352601
B	2015-08-25	Polemoniaceae	Phlox	0.002700324854443	0.000722543352601
B	2015-09-17	Polemoniaceae	Phlox	0.001474193341146	0.000406669377796
B	2015-08-19	Polemoniaceae	Phlox	0.012136634489672	0.002954209748892
B	2015-08-13	Polemoniaceae	Phlox	0.011218585304403	0.003898635477583
B	2015-08-19	Polemoniaceae	Phlox	0.039444062091432	0.0096011816839
B	2015-09-02	Polemoniaceae	Phlox	0.003878003377596	0.001016776817489
B	2015-09-17	Polemoniaceae	Phlox	0.004422580023439	0.001220008133388
C	2015-06-04	Phytolaccaceae	Phytolacca	0.009542561956362	0.004962779156328
C	2015-08-20	Phytolaccaceae	Phytolacca	0.023928274484484	0.022737608003638
C	2015-08-20	Phytolaccaceae	Phytolacca	0.001914261958759	0.001819008640291
C	2015-08-28	Phytolaccaceae	Phytolacca	0.001264917168981	0.00077489345215
C	2015-05-28	Phytolaccaceae	Phytolacca	0.126036096287848	0.102040816326531
C	2015-08-28	Phytolaccaceae	Phytolacca	0.00063245858449	0.000387446726075
A	2015-07-07	Plantaginaceae	Plantago	0.013272325674054	0.006090133982948
A	2015-07-07	Plantaginaceae	Plantago	0.005308930269622	0.002436053593179
C	2015-07-23	Plantaginaceae	Plantago	0.046383795134806	0.052256532066508
C	2015-08-20	Plantaginaceae	Plantago	0.000337535169871	0.000454752160073
C	2015-07-02	Plantaginaceae	Plantago	0.009440733984262	0.010989010989011
C	2015-08-07	Plantaginaceae	Plantago	0.000183948669424	0.000752445447705
C	2015-08-28	Plantaginaceae	Plantago	0.000343592806513	0.000387446726075
B	2015-08-25	Plantaginaceae	Plantago	0.018098191435803	0.054913294797688
B	2015-06-30	Plantaginaceae	Plantago	0.004865388203821	0.004301075268817
B	2015-07-15	Plantaginaceae	Plantago	0.026365186899153	0.052030456852792
B	2015-08-25	Plantaginaceae	Plantago	0.006667754739506	0.020231213872832
B	2015-09-02	Plantaginaceae	Plantago	0.000329235448436	0.002033553634977
B	2015-09-17	Plantaginaceae	Plantago	6.25781695494641E-05	0.000406669377796
B	2015-08-19	Plantaginaceae	Plantago	0.02782769228914	0.076809453471197
B	2015-07-08	Plantaginaceae	Plantago	0.01211724666799	0.017902813299233
B	2015-07-22	Plantaginaceae	Plantago	0.005270988678549	0.004246284501062
B	2015-08-13	Plantaginaceae	Plantago	0.00839921458509	0.017543859649123
B	2015-08-19	Plantaginaceae	Plantago	0.00802721892956	0.022156573116691
B	2015-09-02	Plantaginaceae	Plantago	0.005471844377378	0.016268429079817
C	2015-05-28	Polygonaceae	Polygonum	0.016374018031714	0.004081632653061
C	2015-06-04	Polygonaceae	Polygonum	0.030993121443829	0.004962779156328
C	2015-06-19	Polygonaceae	Polygonum	0.006035688055378	0.001231527093596
A	2015-06-26	Fagaceae	Quercus	0.00315106022978	0.002583979328165
C	2015-06-04	Fagaceae	Quercus	0.003149045445599	0.001240694789082
C	2015-08-28	Fagaceae	Quercus	0.000819356549866	0.00077489345215
C	2015-06-19	Brassicaceae	Raphanus	0.004945853762196	0.008620689655172
C	2015-08-20	Rhamnaceae	Rhamnus	0.000242273779155	0.000454752160073
A	2015-06-26	Anacardiaceae	Rhus	0.105504248764951	0.071059431524548
A	2015-08-10	Anacardiaceae	Rhus	0.80859104099223	0.607558139534884
A	2015-06-26	Anacardiaceae	Rhus	0.001918259068454	0.001291989664083
A	2015-07-07	Anacardiaceae	Rhus	0.007852709593026	0.00121802679659
A	2015-08-31	Anacardiaceae	Rhus	0.009490978452888	0.007518796992481
C	2015-06-19	Anacardiaceae	Rhus	0.101545306711744	0.041871921182266
C	2015-07-02	Anacardiaceae	Rhus	0.002327378541387	0.000915750915751
C	2015-06-19	Anacardiaceae	Rhus	0.026879640011932	0.011083743842365
B	2015-08-25	Anacardiaceae	Rhus	0.001069845836404	0.000722543352601
B	2015-06-10	Anacardiaceae	Rhus	0.039904757027083	0.019607843137255
B	2015-08-19	Anacardiaceae	Rhus	0.01562740332147	0.0096011816839
B	2015-08-13	Anacardiaceae	Rhus	0.016564942363532	0.011695906432749
B	2015-08-19	Anacardiaceae	Rhus	0.001202107947805	0.000738552437223
A	2015-06-18	Rosaceae	Rosa	0.163527570618509	0.507082152974504
C	2015-06-04	Rosaceae	Rosa	0.004732331745706	0.007444168734491
C	2015-06-11	Rosaceae	Rosa	0.113706624394183	0.205825242718447
C	2015-06-25	Rosaceae	Rosa	0.160034523527471	0.20795892169448
C	2015-07-23	Rosaceae	Rosa	0.001924605938419	0.003562945368171
C	2015-08-20	Rosaceae	Rosa	0.000158219610877	0.000454752160073
C	2015-06-19	Rosaceae	Rosa	0.014745402520832	0.029556650246306
C	2015-06-25	Rosaceae	Rosa	0.006915072004273	0.008985879332478
C	2015-07-02	Rosaceae	Rosa	0.004308975128054	0.008241758241758
C	2015-05-28	Rosaceae	Rosa	0.005833670742466	0.014285714285714
C	2015-06-04	Rosaceae	Rosa	0.003154887830471	0.004962779156328
C	2015-06-19	Rosaceae	Rosa	0.005529525945312	0.011083743842365
B	2015-08-25	Rosaceae	Rosa	0.001188717596004	0.001445086705202
B	2015-09-02	Rosaceae	Rosa	0.000853573384833	0.001016776817489
B	2015-09-17	Rosaceae	Rosa	0.001622396988319	0.002033346888979
B	2015-07-22	Rosaceae	Rosa	0.025139170647207	0.016985138004246
B	2015-08-19	Rosaceae	Rosa	0.001335675497562	0.001477104874446
B	2015-09-17	Rosaceae	Rosa	0.000324479397664	0.000406669377796
A	2015-06-18	Rosaceae	Rubus	0.041452868809022	0.101983002832861
B	2015-06-10	Rosaceae	Rubus	0.010948924263667	0.014005602240896
C	2015-06-25	Polygonaceae	Rumex	0.002837012717097	0.001283697047497
C	2015-09-03	Polygonaceae	Rumex	0.000635277503573	0.000626959247649
C	2015-06-19	Polygonaceae	Rumex	0.003870668161718	0.008620689655172
C	2015-06-25	Polygonaceae	Rumex	0.008231771230484	0.007702182284981
C	2015-07-02	Polygonaceae	Rumex	0.007223481084651	0.007326007326007
C	2015-08-07	Polygonaceae	Rumex	0.000630570096042	0.002257336343115
C	2015-05-28	Polygonaceae	Rumex	0.071800545562676	0.061224489795918
C	2015-06-19	Polygonaceae	Rumex	0.002211810378125	0.004926108374384
C	2015-07-30	Polygonaceae	Rumex	0.001906115302802	0.002490660024907
C	2015-08-07	Polygonaceae	Rumex	0.001607445415682	0.003762227238525
C	2015-09-03	Polygonaceae	Rumex	0.000635277503573	0.000626959247649
B	2015-08-25	Polygonaceae	Rumex	0.005785250796233	0.010115606936416
B	2015-09-02	Polygonaceae	Rumex	0.002077085474653	0.00355871886121
B	2015-09-17	Polygonaceae	Rumex	0.002932756046165	0.005286701911346
B	2015-09-17	Polygonaceae	Rumex	0.001127983094679	0.002033346888979
A	2015-08-31	Salicaceae	Salix	0.001490811760953	0.005012531328321
C	2015-06-11	Salicaceae	Salix	0.00070768666912	0.001941747572816
C	2015-05-28	Salicaceae	Salix	0.037039179317245	0.073469387755102
C	2015-07-02	Adoxaceae	Sambucus	0.006367707689235	0.012820512820513
A	2015-09-14	Lamiaceae	Scutellaria	0.00355075623199	0.002237136465324
B	2015-08-25	Lamiaceae	Scutellaria	0.000530677498216	0.000722543352601
B	2015-09-17	Lamiaceae	Scutellaria	0.004635419966627	0.006506710044734
C	2015-06-25	Fabaceae	Securigera	0.006879246565098	0.006418485237484
C	2015-07-02	Fabaceae	Securigera	0.020671185124335	0.028388278388278
C	2015-09-03	Cucurbitaceae	Sicyos	0.004177052706984	0.000626959247649
C	2015-09-03	Cucurbitaceae	Sicyos	0.008354105413969	0.001253918495298
C	2015-08-20	Solanaceae	Solanum	0.003780816920264	0.003183265120509
C	2015-08-07	Solanaceae	Solanum	0.000764294801419	0.00150489089541
C	2015-07-30	Solanaceae	Solanum	0.057181021020485	0.041095890410959
C	2015-08-07	Solanaceae	Solanum	0.002292884404256	0.00451467268623
A	2015-08-10	Asteraceae	Solidago	0.022107752316944	0.046511627906977
A	2015-08-31	Asteraceae	Solidago	0.337833637787318	0.74937343358396
A	2015-09-14	Asteraceae	Solidago	0.102118897073887	0.120805369127517
A	2015-09-21	Asteraceae	Solidago	0.106559558961825	0.121518987341772
C	2015-08-20	Asteraceae	Solidago	0.006645223656834	0.019099590723056
C	2015-09-03	Asteraceae	Solidago	0.012856968232098	0.023824451410658
C	2015-06-19	Asteraceae	Solidago	0.001228783543403	0.002463054187192
C	2015-08-07	Asteraceae	Solidago	0.001791115518963	0.012039127163281
C	2015-08-20	Asteraceae	Solidago	0.011233592372267	0.032287403365166
C	2015-08-28	Asteraceae	Solidago	0.014009603012362	0.025958930647036
C	2015-08-07	Asteraceae	Solidago	0.000783613039546	0.005267118133935
C	2015-08-28	Asteraceae	Solidago	0.008363942096932	0.015497869043007
C	2015-09-03	Asteraceae	Solidago	0.016917063463287	0.031347962382445
B	2015-08-25	Asteraceae	Solidago	0.001100412860301	0.003612716763006
B	2015-08-25	Asteraceae	Solidago	0.003961486297083	0.013005780346821
B	2015-09-17	Asteraceae	Solidago	0.00024030017107	0.000813338755592
B	2015-08-19	Asteraceae	Solidago	0.005934978668022	0.017725258493353
B	2015-08-13	Asteraceae	Solidago	0.017606167312097	0.060428849902534
B	2015-08-19	Asteraceae	Solidago	0.003214780111845	0.0096011816839
A	2015-08-31	Typhaceae	Sparganium	0.015310549603013	0.010025062656642
B	2015-08-25	Typhaceae	Sparganium	0.003727818381069	0.003612716763006
B	2015-06-30	Typhaceae	Sparganium	0.025076305843886	0.010752688172043
B	2015-09-02	Typhaceae	Sparganium	0.001606083680902	0.001525165226233
B	2015-09-17	Typhaceae	Sparganium	0.000814053912859	0.000813338755592
B	2015-09-17	Caryophyllaceae	Spergula	0.000512640364949	0.000813338755592
B	2015-09-17	Caryophyllaceae	Spergula	0.000256320182475	0.000406669377796
A	2015-06-26	Rosaceae	Spiraea	0.000131537764694	0.001291989664083
A	2015-06-26	Rosaceae	Spiraea	0.005656123881841	0.055555555555556
A	2015-07-07	Rosaceae	Spiraea	0.145387309036593	0.328867235079172
A	2015-09-14	Rosaceae	Spiraea	0.003782181373107	0.013422818791946
A	2015-09-21	Rosaceae	Spiraea	0.017019929556403	0.058227848101266
A	2015-07-07	Rosaceae	Spiraea	0.088847799966807	0.200974421437272
C	2015-06-25	Rosaceae	Spiraea	0.002932731430384	0.024390243902439
C	2015-06-19	Rosaceae	Spiraea	0.000383994857313	0.004926108374384
C	2015-06-25	Rosaceae	Spiraea	0.002932731430384	0.024390243902439
C	2015-07-02	Rosaceae	Spiraea	0.002319066475168	0.028388278388278
B	2015-08-25	Rosaceae	Spiraea	0.000293443429414	0.002890173410405
B	2015-06-30	Rosaceae	Spiraea	0.13373420543711	0.582795698924731
B	2015-07-15	Rosaceae	Spiraea	0.021132346392204	0.205583756345178
B	2015-06-10	Rosaceae	Spiraea	0.015636149692245	0.112044817927171
B	2015-08-25	Rosaceae	Spiraea	0.001100412860301	0.010838150289017
B	2015-09-02	Rosaceae	Spiraea	0.002791916602734	0.026944585663447
B	2015-09-17	Rosaceae	Spiraea	0.000200250142558	0.002033346888979
B	2015-07-08	Rosaceae	Spiraea	0.045298239931962	0.329923273657289
B	2015-07-22	Rosaceae	Spiraea	0.109063131635802	0.43312101910828
B	2015-08-19	Rosaceae	Spiraea	0.000577011814947	0.005169867060561
B	2015-09-02	Rosaceae	Spiraea	0.001685685495991	0.016268429079817
B	2015-09-17	Rosaceae	Spiraea	0.000120150085535	0.001220008133388
A	2015-06-26	Lamiaceae	Stachys	0.029704393917788	0.025839793281654
A	2015-06-26	Lamiaceae	Stachys	0.005940878783558	0.005167958656331
B	2015-06-10	Lamiaceae	Stachys	0.022068868914593	0.014005602240896
B	2015-09-02	Lamiaceae	Stachys	0.007137531868353	0.006100660904931
B	2015-08-19	Lamiaceae	Stachys	0.007445894790864	0.005908419497784
B	2015-07-08	Lamiaceae	Stachys	0.015859586185768	0.010230179028133
C	2015-09-03	Oleaceae	Syringa	0.000916693376417	0.000626959247649
C	2015-08-28	Oleaceae	Syringa	0.002832631952359	0.001937233630376
C	2015-05-28	Oleaceae	Syringa	0.151282187392461	0.136734693877551
C	2015-08-28	Oleaceae	Syringa	0.001699579171416	0.001162340178226
B	2015-06-30	Oleaceae	Syringa	0.072199815845879	0.038709677419355
C	2015-08-07	Ranunculaceae	Thalictrum	0.000138203357945	0.000752445447705
B	2015-08-25	Ranunculaceae	Thalictrum	0.000469509487062	0.000722543352601
B	2015-08-25	Ranunculaceae	Thalictrum	0.026292531275457	0.040462427745665
B	2015-09-02	Ranunculaceae	Thalictrum	0.005731330686368	0.008642602948653
B	2015-09-17	Ranunculaceae	Thalictrum	0.001537921094848	0.002440016266775
B	2015-08-19	Ranunculaceae	Thalictrum	0.007913304890696	0.011078286558346
B	2015-08-13	Ranunculaceae	Thalictrum	0.009692857703004	0.015594541910331
B	2015-08-19	Ranunculaceae	Thalictrum	0.00052755365938	0.000738552437223
C	2015-06-25	Malvaceae	Tilia	0.005478548117671	0.001283697047497
C	2015-07-02	Malvaceae	Tilia	0.010620825732295	0.003663003663004
B	2015-06-30	Malvaceae	Tilia	0.057472398157636	0.01505376344086
B	2015-07-08	Malvaceae	Tilia	0.19279404966391	0.084398976982097
B	2015-09-02	Tofieldiaceae	Tofieldia	9.13079643661524E-05	0.001016776817489
B	2015-09-17	Tofieldiaceae	Tofieldia	3.47100247101028E-05	0.000406669377796
C	2015-06-04	Anacardiaceae	Toxicodendron	0.30949449616916	0.405707196029777
C	2015-06-11	Anacardiaceae	Toxicodendron	0.258736205696952	0.390291262135922
C	2015-06-25	Anacardiaceae	Toxicodendron	0.013039850065201	0.014120667522465
C	2015-06-19	Anacardiaceae	Toxicodendron	0.018431753151039	0.030788177339902
C	2015-06-25	Anacardiaceae	Toxicodendron	0.003556322745055	0.00385109114249
C	2015-06-04	Anacardiaceae	Toxicodendron	0.31706622696229	0.415632754342432
C	2015-06-19	Anacardiaceae	Toxicodendron	0.03760077642812	0.062807881773399
B	2015-06-03	Anacardiaceae	Toxicodendron	0.328639450233214	0.238866396761134
B	2015-06-10	Anacardiaceae	Toxicodendron	0.16417957176857	0.140056022408964
B	2015-06-03	Anacardiaceae	Toxicodendron	0.402908252545804	0.292847503373819
A	2015-06-26	Fabaceae	Trifolium	0.018888823010054	0.020671834625323
A	2015-07-20	Fabaceae	Trifolium	0.008273921335501	0.020710059171598
A	2015-08-10	Fabaceae	Trifolium	0.056098421504246	0.084302325581395
A	2015-06-26	Fabaceae	Trifolium	0.002209834446859	0.005167958656331
A	2015-07-07	Fabaceae	Trifolium	0.01583106253954	0.008526187576127
A	2015-08-31	Fabaceae	Trifolium	0.003163659484296	0.005012531328321
A	2015-07-07	Fabaceae	Trifolium	0.049754767981412	0.02679658952497
C	2015-06-04	Fabaceae	Trifolium	0.211543018879545	0.124069478908189
C	2015-06-11	Fabaceae	Trifolium	0.408547927934818	0.275728155339806
C	2015-06-25	Fabaceae	Trifolium	0.042873446426495	0.039794608472401
C	2015-07-23	Fabaceae	Trifolium	0.035837271399831	0.038004750593824
C	2015-08-20	Fabaceae	Trifolium	0.019520588658016	0.020918599363347
C	2015-09-03	Fabaceae	Trifolium	0.002842066661832	0.003761755485893
C	2015-06-19	Fabaceae	Trifolium	0.115350158866021	0.086206896551724
C	2015-06-25	Fabaceae	Trifolium	0.069150720042735	0.06418485237484
C	2015-07-02	Fabaceae	Trifolium	0.37123150658777	0.285714285714286
C	2015-08-07	Fabaceae	Trifolium	0.052580434953565	0.142212189616253
C	2015-08-20	Fabaceae	Trifolium	0.059410487220048	0.063665302410187
C	2015-08-28	Fabaceae	Trifolium	0.032527732219875	0.02247191011236
C	2015-05-28	Fabaceae	Trifolium	0.105718048700155	0.06530612244898
C	2015-06-04	Fabaceae	Trifolium	0.009379948910779	0.003722084367246
C	2015-06-19	Fabaceae	Trifolium	0.243883193031015	0.182266009852217
C	2015-07-30	Fabaceae	Trifolium	0.711456792622807	0.702366127023661
C	2015-08-07	Fabaceae	Trifolium	0.042635044909149	0.106847253574116
C	2015-08-28	Fabaceae	Trifolium	0.014581397202013	0.010073614877954
C	2015-09-03	Fabaceae	Trifolium	0.003789422215776	0.005015673981191
B	2015-06-03	Fabaceae	Trifolium	0.011140320346889	0.016194331983806
B	2015-08-25	Fabaceae	Trifolium	0.030694726130419	0.03757225433526
B	2015-06-30	Fabaceae	Trifolium	0.070469537034758	0.073118279569893
B	2015-07-15	Fabaceae	Trifolium	0.023010777182622	0.053299492385787
B	2015-06-10	Fabaceae	Trifolium	0.195010294703417	0.173669467787115
B	2015-08-25	Fabaceae	Trifolium	0.001744901577494	0.001445086705202
B	2015-09-02	Fabaceae	Trifolium	0.013563524963109	0.016268429079817
B	2015-09-17	Fabaceae	Trifolium	0.00168210119749	0.004066693777959
B	2015-08-19	Fabaceae	Trifolium	0.012463455202846	0.02658788774003
B	2015-07-08	Fabaceae	Trifolium	0.171079864301176	0.296675191815857
B	2015-07-22	Fabaceae	Trifolium	0.110025453385529	0.104033970276009
B	2015-08-13	Fabaceae	Trifolium	0.010336524034844	0.025341130604289
B	2015-08-19	Fabaceae	Trifolium	0.12999862482667	0.144756277695716
B	2015-06-03	Fabaceae	Trifolium	0.040847841271925	0.059379217273954
B	2015-09-02	Fabaceae	Trifolium	0.054254099852435	0.065073716319268
A	2015-07-07	Typhaceae	Typha	0.009971694721303	0.006090133982948
A	2015-09-14	undet	undet	0.068398824021755	0.033557046979866
A	2015-09-21	undet	undet	0.010705974207681	0.005063291139241
A	2015-07-07	undet	undet	0.003296891567231	0.00121802679659
C	2015-06-04	undet	undet	0.066282495375083	0.014888337468983
C	2015-06-11	undet	undet	0.195792153004672	0.120388349514563
C	2015-06-25	undet	undet	0.190743785091423	0.174582798459564
C	2015-07-23	undet	undet	0.779885967098149	0.703087885985748
C	2015-08-20	undet	undet	0.183827747896718	0.238744884038199
C	2015-09-03	undet	undet	0.14087820353265	0.153605015673981
C	2015-06-19	undet	undet	0.078884869453008	0.098522167487685
C	2015-06-25	undet	undet	0.003556322745055	0.005134788189987
C	2015-07-02	undet	undet	0.514935596217629	0.526556776556777
C	2015-08-07	undet	undet	0.080463942798978	0.154251316779533
C	2015-08-20	undet	undet	0.609817202724465	0.429740791268759
C	2015-08-28	undet	undet	0.25752990750632	0.208833785354514
C	2015-05-28	undet	undet	0.133170639595571	0.061224489795918
C	2015-06-04	undet	undet	0.015338177319546	0.002481389578164
C	2015-06-19	undet	undet	0.136076399806438	0.169950738916256
C	2015-07-30	undet	undet	0.122935428924362	0.13947696139477
C	2015-08-07	undet	undet	0.70395699038944	0.152746425884123
C	2015-08-28	undet	undet	0.596558686356415	0.574196048043394
C	2015-09-03	undet	undet	0.511893214482956	0.443887147335423
B	2015-08-25	undet	undet	0.301707733774603	0.23121387283237
B	2015-06-30	undet	undet	0.308678450009684	0.137634408602151
B	2015-07-15	undet	undet	0.828995461062842	0.624365482233503
B	2015-08-25	undet	undet	0.183045808302408	0.151734104046243
B	2015-09-02	undet	undet	0.099124196820597	0.085409252669039
B	2015-09-17	undet	undet	0.695431661745191	0.390402602684018
B	2015-08-19	undet	undet	0.08743095201664	0.135155096011817
B	2015-07-08	undet	undet	0.398709006664701	0.173913043478261
B	2015-07-22	undet	undet	0.244740474162509	0.095541401273885
B	2015-08-13	undet	undet	0.20334207353156	0.257309941520468
B	2015-08-19	undet	undet	0.100531753404766	0.124076809453471
B	2015-06-03	undet	undet	0.006447750513271	0.001349527665317
B	2015-09-02	undet	undet	0.628000829831851	0.531265887137773
B	2015-09-17	undet	undet	0.212087929735618	0.453843025620171
C	2015-09-03	Urticaceae	Urtica	0.000967092127985	0.001253918495298
C	2015-07-23	Scrophulariaceae	Verbascum	0.104744500146474	0.136579572446556
C	2015-07-30	Scrophulariaceae	Verbascum	0.002161945523026	0.00373599003736
C	2015-09-03	Scrophulariaceae	Verbascum	0.000480361061303	0.000626959247649
B	2015-07-08	Scrophulariaceae	Verbascum	0.007647248084982	0.005115089514067
B	2015-09-17	Adoxaceae	Viburnum	0.000392490279414	0.000406669377796
B	2015-07-15	Violaceae	Viola	0.013739165535626	0.016497461928934
B	2015-07-22	Violaceae	Viola	0.017325751666908	0.008492569002123
A	2015-06-26	Vitaceae	Vitis	0.110930181558577	0.255813953488372
A	2015-08-10	Vitaceae	Vitis	0.005885165547335	0.008720930232558
A	2015-06-26	Vitaceae	Vitis	0.14566589497591	0.335917312661499
A	2015-07-07	Vitaceae	Vitis	0.013760938715398	0.007308160779537
A	2015-07-07	Vitaceae	Vitis	0.100913550579583	0.053593179049939
C	2015-06-25	Vitaceae	Vitis	0.026648028799537	0.024390243902439
C	2015-06-19	Vitaceae	Vitis	0.012211984598014	0.017241379310345
C	2015-06-25	Vitaceae	Vitis	0.068723863746174	0.062901155327343
C	2015-06-19	Vitaceae	Vitis	0.000872284614144	0.001231527093596
B	2015-06-03	Vitaceae	Vitis	0.00659021008175	0.00944669365722
B	2015-06-03	Vitaceae	Vitis	0.008473127247964	0.012145748987854
C	2015-06-25	Fabaceae	Wisteria	0.003048973546858	0.002567394094994
C	2015-06-19	Fabaceae	Wisteria	0.056888127009381	0.073891625615764
C	2015-06-25	Fabaceae	Wisteria	0.059454984163727	0.050064184852375
C	2015-06-19	Fabaceae	Wisteria	0.048354907957974	0.062807881773399
A	2015-08-31	Poaceae	Zea	0.082744760559503	0.00250626566416
C	2015-08-20	Poaceae	Zea	0.011586949503225	0.000454752160073
C	2015-08-07	Poaceae	Zea	0.016396169979843	0.00150489089541
C	2015-08-20	Poaceae	Zea	0.011586949503225	0.000454752160073
C	2015-07-30	Poaceae	Zea	0.037172303327654	0.001245330012453
C	2015-08-07	Poaceae	Zea	0.040990424949607	0.003762227238525
B	2015-08-25	Poaceae	Zea	0.032234760721082	0.001445086705202
B	2015-07-15	Poaceae	Zea	0.028659114212143	0.001269035532995
B	2015-08-25	Poaceae	Zea	0.016117380360541	0.000722543352601
B	2015-09-02	Poaceae	Zea	0.02314656896682	0.001016776817489
B	2015-09-17	Poaceae	Zea	0.008798991264011	0.000406669377796
B	2015-08-19	Poaceae	Zea	0.126769495743765	0.005169867060561
B	2015-07-08	Poaceae	Zea	0.077147467543039	0.002557544757033
B	2015-07-22	Poaceae	Zea	0.117456715786204	0.002123142250531
B	2015-08-19	Poaceae	Zea	0.018109927963395	0.000738552437223
